# Supplementary material for: Inferring gene regulatory networks using transcriptional profiles as dynamical attractors
Source: PLoS Comput Biol. 2023 Aug 22;19(8):e1010991. doi: 10.1371/journal.pcbi.1010991 (PMC10473541; doi:10.1371/journal.pcbi.1010991)
Supplement: S1 Data — Table A. Ground truth for the 5-gene in silico network. Table B. Ground truth for the 6-gene in silico network. Table C. Ground truth for the 7-gene in silico network. Table D. Ground truth for the 8-gene in silico network. Table E. Ground truth for the 9-gene in silico network. Table F. Model comparison results for the in silico GRNs comprising autoregulation. Table G. Model comparison results for the in silico GRNs comprising no autoregulation. Table H. Overall Summary of Predicting Unkown in silico Attractors. Table I. Knockout attractors prediction results of the 5-gene networks. Table J. Knockout attractors prediction results of the 6-gene networks. Table K. Knockout attractors prediction results of the 7-gene networks. Table L. Knockout attractors prediction results of the 8-gene networks. Table M. Knockout attractors prediction results of the 9-gene networks. Table N. Model comparison results for the synthetic GRN built in S. cerevisiae. Table O. Comparison of attractors between our model and Cantone et al.’s model [56] for the synthetic GRN constructed in S. cerevisiae. Table P. The consensus “directed” C. albicans GRN inferred by our model using all 17 attractors. Table Q. Comparison between C. albicans experimental transcriptional profiles and attractors inferred by the consensus “directed” GRN. (XLSX) [file pcbi.1010991.s002.xlsx]

## Sheet: Ground truth for in silico GRNs
	Table A. Ground truth for the 5-gene in silico network.
	Adjacency Matrix
		Gene A	Gene B	Gene C	Gene D	Gene E
	TF A	1	-1	0	0	1
	TF B	0	1	0	0	0
	TF C	0	0	1	0	0
	TF D	0	0	-1	1	0
	TF E	1	0	0	0	0
	Protein Coordination Matrix
		Gene A	Gene B	Gene C	Gene D	Gene E
	Activator Syn/Idp	1	0	0	0	0
	Inhibitor Syn/Idp	0	0	0	0	0
	f0s
		Gene A	Gene B	Gene C	Gene D	Gene E
	values	0.1	0.1	0.1	0.1	0.1
	The network topology table represents the direct activating, inhibiting, and null connections by 1, -1, and 0, respectively. The protein coordination matrix represents the independent and cooperative interactions between TFs by 0 and 1.
	Table B. Ground truth for the 6-gene in silico network.
	Adjacency Matrix
		Gene A	Gene B	Gene C	Gene D	Gene E	Gene F
	TF A	0	0	0	0	0	0
	TF B	1	1	-1	0	0	0
	TF C	0	0	1	0	0	1
	TF D	0	0	0	1	-1	0
	TF E	0	0	0	0	1	0
	TF F	0	0	0	0	0	0
	Protein Coordination Matrix
		Gene A	Gene B	Gene C	Gene D	Gene E	Gene F
	Activator Syn/Idp	0	0	0	0	0	0
	Inhibitor Syn/Idp	0	0	0	0	0	0
	f0s
		Gene A	Gene B	Gene C	Gene D	Gene E	Gene F
	values	0.1	0.1	0.1	0.1	0.1	0.1
	The network topology table represents the direct activating, inhibiting, and null connections by 1, -1, and 0, respectively. The protein coordination matrix represents the independent and cooperative interactions between TFs by 0 and 1.
	Table C. Ground truth for the 7-gene in silico network.
	Adjacency Matrix
		Gene A	Gene B	Gene C	Gene D	Gene E	Gene F	Gene G
	TF A	0	0	0	0	0	0	0
	TF B	0	0	0	0	0	0	0
	TF C	0	1	1	0	-1	0	0
	TF D	-1	0	0	1	0	-1	1
	TF E	0	0	0	0	1	0	0
	TF F	1	0	0	0	0	1	0
	TF G	0	0	0	1	0	0	1
	Protein Coordination Matrix
		Gene A	Gene B	Gene C	Gene D	Gene E	Gene F	Gene G
	Activator Syn/Idp	0	0	0	0	0	0	1
	Inhibitor Syn/Idp	0	0	0	0	0	1	0
	f0s
		Gene A	Gene B	Gene C	Gene D	Gene E	Gene F	Gene G
	values	0.1	0.1	0.1	0.1	0.1	0.1	0.1
	The network topology table represents the direct activating, inhibiting, and null connections by 1, -1, and 0, respectively. The protein coordination matrix represents the independent and cooperative interactions between TFs by 0 and 1.
	Table D. Ground truth for the 8-gene in silico network.
	Adjacency Matrix
		Gene A	Gene B	Gene C	Gene D	Gene E	Gene F	Gene G	Gene H
	TF A	1	0	0	0	1	0	0	0
	TF B	0	1	0	0	0	0	0	1
	TF C	0	0	1	0	0	-1	0	0
	TF D	-1	0	0	0	0	0	0	0
	TF E	0	0	0	0	0	0	0	0
	TF F	0	0	-1	0	0	1	1	0
	TF G	0	0	-1	0	0	0	0	0
	TF H	0	0	0	1	0	0	0	1
	Protein Coordination Matrix
		Gene A	Gene B	Gene C	Gene D	Gene E	Gene F	Gene G	Gene H
	Activator Syn/Idp	0	0	0	0	0	0	0	1
	Inhibitor Syn/Idp	0	0	0	0	0	0	0	0
	f0s
		Gene A	Gene B	Gene C	Gene D	Gene E	Gene F	Gene G	Gene H
	values	0.1	0.1	0.1	0.1	0.1	0.1	0.1	0.1
	The network topology table represents the direct activating, inhibiting, and null connections by 1, -1, and 0, respectively. The protein coordination matrix represents the independent and cooperative interactions between TFs by 0 and 1.
	Table E. Ground truth for the 9-gene in silico network.
	Adjacency Matrix
		Gene A	Gene B	Gene C	Gene D	Gene E	Gene F	Gene G	Gene H	Gene I
	TF A	1	-1	0	1	0	0	0	-1	0
	TF B	0	0	0	0	1	0	-1	-1	0
	TF C	1	0	1	0	0	0	0	0	1
	TF D	-1	-1	0	1	0	0	0	0	0
	TF E	-1	1	0	0	1	0	0	-1	0
	TF F	1	-1	0	1	0	1	0	0	0
	TF G	-1	0	0	0	0	0	1	0	0
	TF H	0	-1	0	0	-1	0	0	1	0
	TF I	0	0	1	-1	0	-1	0	0	0
	Protein Coordination Matrix
		Gene A	Gene B	Gene C	Gene D	Gene E	Gene F	Gene G	Gene H	Gene I
	Activator Syn/Idp	1	0	1	1	1	0	0	0	0
	Inhibitor Syn/Idp	0	0	0	0	0	0	0	0	0
	f0s
		Gene A	Gene B	Gene C	Gene D	Gene E	Gene F	Gene G	Gene H	Gene I
	values	0.1	0.1	0.1	0.1	0.1	0.1	0.1	0.1	0.1
	The network topology table represents the direct activating, inhibiting, and null connections by 1, -1, and 0, respectively. The protein coordination matrix represents the independent and cooperative interactions between TFs by 0 and 1.

## Sheet: Model Comparison in silico GRNs
	Table F. Model comparison results for the in silico GRNs comprising autoregulation.												Table G. Model comparison results for the in silico GRNs comprising no autoregulation.
	AUROCs												AUROCs
		aracne.y	clr.y	mrnet.y	mrnetb.y	simone.y	GENIE3_symmetrized.y	genalg_w_symmetrized.y	GENIE3.y	genalg_w.y				aracne.y	clr.y	mrnet.y	mrnetb.y	simone.y	GENIE3_symmetrized.y	genalg_w_symmetrized.y	GENIE3.y	genalg_w.y
	5-gene network	0.644444	0.74	0.642889	0.647111	0.468444	0.592	0.86	0.491299	0.882353			5-gene network	0.485784	0.561275	0.493137	0.506863	0.612255	0.642647	0.588235	0.65117	0.390351
	6-gene network	0.691898	0.761574	0.678241	0.705324	0.596528	0.671065	0.944444	0.494122	0.921875			6-gene network	0.622024	0.704464	0.653571	0.678274	0.620536	0.764583	0.785714	0.782348	0.716749
	7-gene network	0.639706	0.757169	0.68125	0.709559	0.536336	0.675613	0.919118	0.54452	0.853604			7-gene network	0.613964	0.66982	0.647898	0.665616	0.601051	0.788138	0.702703	0.797205	0.603659
	8-gene network	0.693138	0.811189	0.770253	0.794191	0.537875	0.7446	0.747368	0.6046	0.807692			8-gene network	0.572381	0.63181	0.611429	0.621905	0.57219	0.749714	0.748571	0.776101	0.642367
	9-gene network	0.636992	0.68378	0.65685	0.664817	0.621677	0.518984	0.770122	0.474315	0.721485			9-gene network	0.581775	0.700764	0.640564	0.678248	0.611346	0.784245	0.504409	0.780938	0.376812
	AUPRCs												AUPRCs
		aracne.y	clr.y	mrnet.y	mrnetb.y	simone.y	GENIE3_symmetrized.y	genalg_w_symmetrized.y	GENIE3.y	genalg_w.y				aracne.y	clr.y	mrnet.y	mrnetb.y	simone.y	GENIE3_symmetrized.y	genalg_w_symmetrized.y	GENIE3.y	genalg_w.y
	5-gene network	0.638778	0.752889	0.632881	0.645579	0.601577	0.689	0.766014	0.531944	0.777099			5-gene network	0.649182	0.753264	0.645208	0.676265	0.871111	0.905527	0.579167	0.844125	0.282185
	6-gene network	0.627427	0.730987	0.606669	0.635719	0.651612	0.741032	0.856151	0.432287	0.798757			6-gene network	0.667599	0.788681	0.685251	0.715846	0.665832	0.940546	1	0.960548	0.685119
	7-gene network	0.607573	0.6846	0.628896	0.658339	0.594182	0.692716	0.855139	0.392162	0.710584			7-gene network	0.646266	0.725762	0.657116	0.681005	0.647505	0.939954	0.75974	0.871118	0.43378
	8-gene network	0.637922	0.742997	0.687065	0.722249	0.535883	0.805983	0.546505	0.525953	0.480952			8-gene network	0.49418	0.538804	0.524761	0.516707	0.539664	0.709037	0.781565	0.690385	0.591704
	9-gene network	0.734238	0.744445	0.719812	0.731469	0.715314	0.639603	0.778166	0.471895	0.67771			9-gene network	0.503374	0.59403	0.528066	0.554849	0.591519	0.780361	0.359796	0.641607	0.221259
	One Half Cutoff												One Half Cutoff
	5-gene network												5-gene network
		aracne	clr	mrnet	mrnetb	simone	GENIE3_symmetrized.y	genalg_w_symmetrized.y	GENIE3	genalg_w				aracne	clr	mrnet	mrnetb	simone	GENIE3_symmetrized.y	genalg_w_symmetrized.y	GENIE3	genalg_w
	Symmetric	1	1	1	1	1	1	1	0	0			Symmetric	1	1	1	1	1	1	1	0	0
	Threshold	0.5	0.5	0.5	0.5	0.5	0.5	0.5	0.5	0.5			Threshold	0.5	0.5	0.5	0.5	0.5	0.5	0.5	0.5	0.5
	TP	96	134	96	92	76	104	300	48	180			TP	60	130	56	68	122	128	180	105	30
	TN	422	416	422	422	450	436	360	492	360			TN	478	472	478	482	508	510	450	564	450
	FP	96	134	96	92	76	104	300	48	180			FP	60	130	56	68	122	128	180	105	30
	FN	204	166	204	208	224	196	0	192	60			FN	180	110	184	172	118	112	60	75	150
	TPR	0.32	0.446667	0.32	0.306667	0.253333	0.346667	1	0.2	0.75			TPR	0.25	0.541667	0.233333	0.283333	0.508333	0.533333	0.75	0.583333	0.166667
	FPR	0.185328	0.243636	0.185328	0.178988	0.144487	0.192593	0.454545	0.0888889	0.333333			FPR	0.111524	0.215947	0.104869	0.123636	0.193651	0.200627	0.285714	0.156951	0.0625
	Acc	0.633252	0.647059	0.633252	0.63145	0.636804	0.642857	0.6875	0.692308	0.692308			Acc	0.691517	0.714964	0.689922	0.696203	0.724138	0.726651	0.724138	0.787986	0.727273
	Prec	0.5	0.5	0.5	0.5	0.5	0.5	0.5	0.5	0.5			Prec	0.5	0.5	0.5	0.5	0.5	0.5	0.5	0.5	0.5
	Rec	0.32	0.446667	0.32	0.306667	0.253333	0.346667	1	0.2	0.75			Rec	0.25	0.541667	0.233333	0.283333	0.508333	0.533333	0.75	0.583333	0.166667
	F1	0.390244	0.471831	0.390244	0.380165	0.336283	0.409449	0.666667	0.285714	0.6			F1	0.333333	0.52	0.318182	0.361702	0.504132	0.516129	0.6	0.538462	0.25
	Prec_0	0.674121	0.714777	0.674121	0.669841	0.667656	0.689873	1	0.719298	0.857143			Prec_0	0.726444	0.810997	0.722054	0.737003	0.811502	0.819936	0.882353	0.882629	0.75
	Rec_0	0.814672	0.756364	0.814672	0.821012	0.855513	0.807407	0.545455	0.911111	0.666667			Rec_0	0.888476	0.784053	0.895131	0.876364	0.806349	0.799373	0.714286	0.843049	0.9375
	F1_0	0.737762	0.734982	0.737762	0.737762	0.75	0.744027	0.705882	0.803922	0.75			F1_0	0.799331	0.797297	0.799331	0.800664	0.808917	0.809524	0.789474	0.862385	0.833333
	Prec_macro	0.587061	0.607388	0.587061	0.584921	0.583828	0.594937	0.75	0.609649	0.678571			Prec_macro	0.613222	0.655498	0.611027	0.618502	0.655751	0.659968	0.691176	0.691315	0.625
	Rec_macro	0.567336	0.601515	0.567336	0.563839	0.554423	0.577037	0.772727	0.555556	0.708333			Rec_macro	0.569238	0.66286	0.564232	0.579848	0.657341	0.666353	0.732143	0.713191	0.552083
	F1_macro	0.564003	0.603407	0.564003	0.558964	0.543142	0.576738	0.686275	0.544818	0.675			F1_macro	0.566332	0.658649	0.558756	0.581183	0.656525	0.662826	0.694737	0.700423	0.541667
	6-gene network												6-gene network
		aracne	clr	mrnet	mrnetb	simone	GENIE3_symmetrized.y	genalg_w_symmetrized.y	GENIE3	genalg_w				aracne	clr	mrnet	mrnetb	simone	GENIE3_symmetrized.y	genalg_w_symmetrized.y	GENIE3	genalg_w
	Symmetric	1	1	1	1	1	1	1	0	0			Symmetric	1	1	1	1	1	1	1	0	0
	Threshold	0.5	0.5	0.5	0.5	0.5	0.5	0.5	0.5	0.5			Threshold	0.5	0.5	0.5	0.5	0.5	0.5	0.5	0.5	0.5
	TP	122	166	120	120	132	114	360	54	240			TP	106	164	102	108	194	102	240	94	120
	TN	690	676	692	692	720	718	540	811	570			TN	794	776	796	800	620	840	780	870	810
	FP	122	166	120	120	132	114	360	54	240			FP	106	164	102	108	194	102	240	94	120
	FN	238	194	240	240	228	246	0	186	0			FN	134	76	138	132	46	138	0	116	90
	TPR	0.338889	0.461111	0.333333	0.333333	0.366667	0.316667	1	0.225	1			TPR	0.441667	0.683333	0.425	0.45	0.808333	0.425	1	0.447619	0.571429
	FPR	0.150246	0.19715	0.147783	0.147783	0.15493	0.137019	0.4	0.0624277	0.296296			FPR	0.117778	0.174468	0.113586	0.118943	0.238329	0.10828	0.235294	0.0975104	0.129032
	Acc	0.692833	0.700499	0.692833	0.692833	0.70297	0.697987	0.714286	0.782805	0.771429			Acc	0.789474	0.79661	0.789104	0.790941	0.772296	0.796954	0.809524	0.821124	0.815789
	Prec	0.5	0.5	0.5	0.5	0.5	0.5	0.5	0.5	0.5			Prec	0.5	0.5	0.5	0.5	0.5	0.5	0.5	0.5	0.5
	Rec	0.338889	0.461111	0.333333	0.333333	0.366667	0.316667	1	0.225	1			Rec	0.441667	0.683333	0.425	0.45	0.808333	0.425	1	0.447619	0.571429
	F1	0.403974	0.479769	0.4	0.4	0.423077	0.387755	0.666667	0.310345	0.666667			F1	0.469027	0.577465	0.459459	0.473684	0.617834	0.459459	0.666667	0.472362	0.533333
	Prec_0	0.743534	0.777011	0.742489	0.742489	0.759494	0.744813	1	0.81344	1			Prec_0	0.855603	0.910798	0.852248	0.858369	0.930931	0.858896	1	0.882353	0.9
	Rec_0	0.849754	0.80285	0.852217	0.852217	0.84507	0.862981	0.6	0.937572	0.703704			Rec_0	0.882222	0.825532	0.886414	0.881057	0.761671	0.89172	0.764706	0.90249	0.870968
	F1_0	0.793103	0.78972	0.793578	0.793578	0.8	0.799555	0.75	0.871106	0.826087			F1_0	0.868709	0.866071	0.868996	0.869565	0.837838	0.875	0.866667	0.892308	0.885246
	Prec_macro	0.621767	0.638506	0.621245	0.621245	0.629747	0.622407	0.75	0.65672	0.75			Prec_macro	0.677802	0.705399	0.676124	0.679185	0.715465	0.679448	0.75	0.691176	0.7
	Rec_macro	0.594321	0.631981	0.592775	0.592775	0.605869	0.589824	0.8	0.581286	0.851852			Rec_macro	0.661944	0.754433	0.655707	0.665529	0.785002	0.65836	0.882353	0.675054	0.721198
	F1_macro	0.598538	0.634744	0.596789	0.596789	0.611538	0.593655	0.708333	0.590726	0.746377			F1_macro	0.668868	0.721768	0.664228	0.671625	0.727836	0.66723	0.766667	0.682335	0.70929
	7-gene network												7-gene network
		aracne	clr	mrnet	mrnetb	simone	GENIE3_symmetrized.y	genalg_w_symmetrized.y	GENIE3	genalg_w				aracne	clr	mrnet	mrnetb	simone	GENIE3_symmetrized.y	genalg_w_symmetrized.y	GENIE3	genalg_w
	Symmetric	1	1	1	1	1	1	1	0	0			Symmetric	1	1	1	1	1	1	1	0	0
	Threshold	0.5	0.5	0.5	0.5	0.5	0.5	0.5	0.5	0.5			Threshold	0.5	0.5	0.5	0.5	0.5	0.5	0.5	0.5	0.5
	TP	128	216	126	122	180	58	450	25	270			TP	124	194	112	118	198	86	120	71	30
	TN	916	886	922	922	914	958	780	1081	930			TN	1064	1040	1066	1070	966	1110	1110	1230	1200
	FP	128	216	126	122	180	58	450	25	270			FP	124	194	112	118	198	86	120	71	30
	FN	382	294	384	388	330	452	60	335	90			FN	236	166	248	242	162	274	240	169	210
	TPR	0.25098	0.423529	0.247059	0.239216	0.352941	0.113725	0.882353	0.0694444	0.75			TPR	0.344444	0.538889	0.311111	0.327778	0.55	0.238889	0.333333	0.295833	0.125
	FPR	0.122605	0.196007	0.120229	0.116858	0.164534	0.0570866	0.365854	0.022604	0.225			FPR	0.104377	0.157212	0.0950764	0.0993266	0.170103	0.0719064	0.097561	0.0545734	0.0243902
	Acc	0.671815	0.683623	0.672657	0.671815	0.682045	0.665793	0.706897	0.754434	0.769231			Acc	0.767442	0.774153	0.76593	0.767442	0.76378	0.768638	0.773585	0.844257	0.836735
	Prec	0.5	0.5	0.5	0.5	0.5	0.5	0.5	0.5	0.5			Prec	0.5	0.5	0.5	0.5	0.5	0.5	0.5	0.5	0.5
	Rec	0.25098	0.423529	0.247059	0.239216	0.352941	0.113725	0.882353	0.0694444	0.75			Rec	0.344444	0.538889	0.311111	0.327778	0.55	0.238889	0.333333	0.295833	0.125
	F1	0.334204	0.458599	0.330709	0.323607	0.413793	0.185304	0.638298	0.121951	0.6			F1	0.407895	0.518717	0.383562	0.395973	0.52381	0.323308	0.4	0.371728	0.2
	Prec_0	0.705701	0.750847	0.705972	0.703817	0.734727	0.679433	0.928571	0.763418	0.911765			Prec_0	0.818462	0.862355	0.811263	0.815549	0.856383	0.802023	0.822222	0.879199	0.851064
	Rec_0	0.877395	0.803993	0.879771	0.883142	0.835466	0.942913	0.634146	0.977396	0.775			Rec_0	0.895623	0.842788	0.904924	0.900673	0.829897	0.928094	0.902439	0.945427	0.97561
	F1_0	0.782237	0.776512	0.783347	0.783347	0.781865	0.789777	0.753623	0.857256	0.837838			F1_0	0.855305	0.852459	0.855538	0.856	0.842932	0.860465	0.860465	0.911111	0.909091
	Prec_macro	0.602851	0.625424	0.602986	0.601908	0.617363	0.589716	0.714286	0.631709	0.705882			Prec_macro	0.659231	0.681177	0.655632	0.657774	0.678191	0.651012	0.661111	0.6896	0.675532
	Rec_macro	0.564188	0.613761	0.563415	0.561179	0.594204	0.528319	0.75825	0.52342	0.7625			Rec_macro	0.620034	0.690838	0.608017	0.614226	0.689948	0.583491	0.617886	0.62063	0.550305
	F1_macro	0.558221	0.617555	0.557028	0.553477	0.597829	0.48754	0.695961	0.489604	0.718919			F1_macro	0.6316	0.685588	0.61955	0.625987	0.683371	0.591887	0.630233	0.641419	0.554545
	8-gene network												8-gene network
		aracne	clr	mrnet	mrnetb	simone	GENIE3_symmetrized.y	genalg_w_symmetrized.y	GENIE3	genalg_w				aracne	clr	mrnet	mrnetb	simone	GENIE3_symmetrized.y	genalg_w_symmetrized.y	GENIE3	genalg_w
	Symmetric	1	1	1	1	1	1	1	0	0			Symmetric	1	1	1	1	1	1	1	0	0
	Threshold	0.5	0.5	0.5	0.5	0.5	0.5	0.5	0.5	0.5			Threshold	0.5	0.5	0.5	0.5	0.5	0.5	0.5	0.5	0.5
	TP	132	282	132	102	198	174	330	83	210			TP	72	136	70	68	156	0	180	0	90
	TN	1320	1272	1322	1334	1256	1350	1260	1503	1380			TN	1438	1380	1442	1444	1394	1500	1440	1590	1560
	FP	132	282	132	102	198	174	330	83	210			FP	72	136	70	68	156	0	180	0	90
	FN	438	288	438	468	372	396	240	307	180			FN	348	284	350	352	264	420	240	330	240
	TPR	0.231579	0.494737	0.231579	0.178947	0.347368	0.305263	0.578947	0.212821	0.538462			TPR	0.171429	0.32381	0.166667	0.161905	0.371429	0	0.428571	0	0.272727
	FPR	0.0909091	0.181467	0.090784	0.0710306	0.136176	0.114173	0.207547	0.0523329	0.132075			FPR	0.0476821	0.0897098	0.0462963	0.0449735	0.100645	0	0.111111	0	0.0545455
	Acc	0.718101	0.731638	0.718379	0.715852	0.718379	0.727794	0.736111	0.802632	0.80303			Acc	0.782383	0.783058	0.782609	0.782609	0.786802	0.78125	0.794118	0.828125	0.833333
	Prec	0.5	0.5	0.5	0.5	0.5	0.5	0.5	0.5	0.5			Prec	0.5	0.5	0.5	0.5	0.5	nan	0.5	nan	0.5
	Rec	0.231579	0.494737	0.231579	0.178947	0.347368	0.305263	0.578947	0.212821	0.538462			Rec	0.171429	0.32381	0.166667	0.161905	0.371429	0	0.428571	0	0.272727
	F1	0.316547	0.497354	0.316547	0.263566	0.409938	0.379085	0.536585	0.298561	0.518519			F1	0.255319	0.393064	0.25	0.244604	0.42623	nan	0.461538	nan	0.352941
	Prec_0	0.750853	0.815385	0.751136	0.740289	0.771499	0.773196	0.84	0.830387	0.884615			Prec_0	0.805151	0.829327	0.804688	0.804009	0.840772	0.78125	0.857143	0.828125	0.866667
	Rec_0	0.909091	0.818533	0.909216	0.928969	0.863824	0.885827	0.792453	0.947667	0.867925			Rec_0	0.952318	0.91029	0.953704	0.955026	0.899355	1	0.888889	1	0.945455
	F1_0	0.82243	0.816956	0.822651	0.823965	0.815055	0.825688	0.815534	0.885159	0.87619			F1_0	0.872573	0.867925	0.872881	0.873035	0.869077	0.877193	0.872727	0.905983	0.904348
	Prec_macro	0.625427	0.657692	0.625568	0.620144	0.635749	0.636598	0.67	0.665193	0.692308			Prec_macro	0.652576	0.664663	0.652344	0.652004	0.670386	nan	0.678571	nan	0.683333
	Rec_macro	0.570335	0.656635	0.570397	0.553958	0.605596	0.595545	0.6857	0.580244	0.703193			Rec_macro	0.561873	0.61705	0.560185	0.558466	0.635392	0.5	0.65873	0.5	0.609091
	F1_macro	0.569488	0.657155	0.569599	0.543766	0.612497	0.602387	0.67606	0.59186	0.697354			F1_macro	0.563946	0.630494	0.561441	0.55882	0.647653	nan	0.667133	nan	0.628645
	9-gene network												9-gene network
		aracne	clr	mrnet	mrnetb	simone	GENIE3_symmetrized.y	genalg_w_symmetrized.y	GENIE3	genalg_w				aracne	clr	mrnet	mrnetb	simone	GENIE3_symmetrized.y	genalg_w_symmetrized.y	GENIE3	genalg_w
	Symmetric	1	1	1	1	1	1	1	0	0			Symmetric	1	1	1	1	1	1	1	0	0
	Threshold	0.5	0.5	0.5	0.5	0.5	0.5	0.5	0.5	0.5			Threshold	0.5	0.5	0.5	0.5	0.5	0.5	0.5	0.5	0.5
	TP	116	256	116	116	174	138	300	63	240			TP	138	234	124	130	168	0	60	0	30
	TN	1194	1164	1194	1200	1200	1178	1170	1516	1530			TN	1774	1724	1780	1770	1822	1890	1770	2070	2010
	FP	116	256	116	116	174	138	300	63	240			FP	138	234	124	130	168	0	60	0	30
	FN	1114	974	1114	1114	1056	1092	930	807	630			FN	402	306	416	410	372	540	480	360	330
	TPR	0.0943089	0.20813	0.0943089	0.0943089	0.141463	0.112195	0.243902	0.0724138	0.275862			TPR	0.255556	0.433333	0.22963	0.240741	0.311111	0	0.111111	0	0.0833333
	FPR	0.0885496	0.180282	0.0885496	0.0881459	0.126638	0.104863	0.204082	0.0398987	0.135593			FPR	0.0721757	0.11951	0.0651261	0.0684211	0.0844221	0	0.0327869	0	0.0147059
	Acc	0.515748	0.535849	0.515748	0.516889	0.52765	0.516889	0.544444	0.644753	0.670455			Acc	0.779772	0.783827	0.779051	0.778689	0.786561	0.777778	0.772152	0.851852	0.85
	Prec	0.5	0.5	0.5	0.5	0.5	0.5	0.5	0.5	0.5			Prec	0.5	0.5	0.5	0.5	0.5	nan	0.5	nan	0.5
	Rec	0.0943089	0.20813	0.0943089	0.0943089	0.141463	0.112195	0.243902	0.0724138	0.275862			Rec	0.255556	0.433333	0.22963	0.240741	0.311111	0	0.111111	0	0.0833333
	F1	0.158687	0.293915	0.158687	0.158687	0.220532	0.183267	0.327869	0.126506	0.355556			F1	0.338235	0.464286	0.314721	0.325	0.383562	nan	0.181818	nan	0.142857
	Prec_0	0.517331	0.544434	0.517331	0.518583	0.531915	0.518943	0.557143	0.652604	0.708333			Prec_0	0.815257	0.849261	0.810565	0.811927	0.830447	0.777778	0.786667	0.851852	0.858974
	Rec_0	0.91145	0.819718	0.91145	0.911854	0.873362	0.895137	0.795918	0.960101	0.864407			Rec_0	0.927824	0.88049	0.934874	0.931579	0.915578	1	0.967213	1	0.985294
	F1_0	0.660033	0.6543	0.660033	0.661157	0.661157	0.656999	0.655462	0.777037	0.778626			F1_0	0.867906	0.864594	0.868293	0.867647	0.870937	0.875	0.867647	0.92	0.917808
	Prec_macro	0.508666	0.522217	0.508666	0.509291	0.515957	0.509471	0.528571	0.576302	0.604167			Prec_macro	0.657629	0.674631	0.655282	0.655963	0.665223	nan	0.643333	nan	0.679487
	Rec_macro	0.50288	0.513924	0.50288	0.503082	0.507413	0.503666	0.51991	0.516258	0.570134			Rec_macro	0.59169	0.656912	0.582252	0.58616	0.613345	0.5	0.539162	0.5	0.534314
	F1_macro	0.40936	0.474108	0.40936	0.409922	0.440845	0.420133	0.491666	0.451772	0.567091			F1_macro	0.603071	0.66444	0.591507	0.596324	0.627249	nan	0.524733	nan	0.530333
	References
	1. Margolin AA, Nemenman I, Basso K, Wiggins C, Stolovitzky G, Favera RD, et al. ARACNE: an algorithm for the reconstruction of gene regulatory networks in a mammalian cellular context. In: BMC bioinformatics. vol. 7. Springer; 2006. p. 1–15.
	2. Faith JJ, Hayete B, Thaden JT, Mogno I, Wierzbowski J, Cottarel G, et al. Large-scale mapping and validation of Escherichia coli transcriptional regulation from a compendium of expression profiles. PLoS biol. 2007;5(1):e8.
	3. Huynh-Thu VA, Irrthum A, Wehenkel L, Geurts P. Inferring regulatory networks from expression data using tree-based methods. PloS one. 2010;5(9):1–10.
	4. Meyer PE, Kontos K, Lafitte F, Bontempi G. Information-theoretic inference of large transcriptional regulatory networks. EURASIP journal on bioinformatics and systems biology. 2007;2007:1–9.
	5. Meyer P, Marbach D, Roy S, Kellis M. Information-Theoretic Inference of Gene Networks Using Backward Elimination. In: BioComp; 2010. p. 700–705.
	6. Chiquet J, Smith A, Grasseau G, Matias C, Ambroise C. Simone: Statistical inference for modular networks. Bioinformatics. 2009;25(3):417–418.

## Sheet: in silico KO prediction results
	Table H. Overall Summary of Predicting Unkown in silico Attractors.
		9-gene networks				8-gene networks				7-gene networks				6-gene networks				5-gene networks
		Predicted attractors	Reference attractors	Matched attractors		Predicted attractors	Reference attractors	Matched attractors		Predicted attractors	Reference attractors	Matched attractors		Predicted attractors	Reference attractors	Matched attractors		Predicted attractors	Reference attractors	Matched attractors
	KO: 1st gene	16	22	8		12	9	9		9	9	9		12	9	9		9	6	6
	KO: 2nd gene	16	23	8		12	9	9		9	9	9		12	6	6		6	6	6
	KO: 3rd gene	8	17	8		12	8	8		9	6	6		12	6	6		6	6	6
	KO: 4th gene	16	15	9		12	18	9		9	12	9		8	6	6		6	6	6
	KO: 5th gene	16	15	8		16	12	12		6	6	6		8	6	6		9	9	9
	KO: 6th gene	8	15	4		12	8	8		9	6	6		9	9	9
	KO: 7th gene	8	11	4		16	12	12		9	9	9
	KO: 8th gene	8	14	4		24	12	12
	KO: 9th gene	16	32	12
	SUM	112	164	65		116	88	79		60	57	54		61	42	42		36	33	33
	Total	385	384	273
	Table I. Knockout attractors prediction results of the 5-gene networks.
	KO: 1st gene
	Predicted Attractors							Reference Attractors
	G1	G2	G3	G4	G5	Basin of Attraction		G1	G2	G3	G4	G5	AttractorDistance
	0	3948	0	2170	264	0.0714286		0	3953	0	2172	42	0.00700622
	0	3948	4749	58	264	0.0571429		0	3951	4753	13	42	0.0110328
	0	3948	24	58	264	0.0857143		0	3953	27	13	42	0.0110919
	0	174	0	2170	264	0.107143		0	23	0	2172	42	0.0143949
	0	174	24	58	264	0.128571		0	23	27	13	42	0.0184806
	0	174	4749	58	264	0.0857143		0	23	4754	13	42	0.0185647
	0	0	24	58	6752	0.185714
	0	0	4749	58	6752	0.12381
	0	0	0	2170	6752	0.154762
	KO: 2nd gene
	Predicted Attractors							Reference Attractors
	G1	G2	G3	G4	G5	Basin of Attraction		G1	G2	G3	G4	G5	AttractorDistance
	3207	0	0	2170	6759	0.233333		3206	0	0	2172	6759	0.000246526
	3207	0	24	58	6759	0.28		3206	0	27	13	6757	0.0043914
	3207	0	4749	58	6759	0.186667		3206	0	4753	13	6757	0.00443347
	116	0	0	2170	264	0.1		17	0	0	2172	42	0.0129272
	116	0	24	58	264	0.12		17	0	27	13	42	0.0170129
	116	0	4749	58	264	0.08		17	0	4754	13	42	0.017097
	KO: 3rd gene
	Predicted Attractors							Reference Attractors
	G1	G2	G3	G4	G5	Basin of Attraction		G1	G2	G3	G4	G5	AttractorDistance
	3207	0	0	2170	6759	0.22381		3207	0	0	2172	6758	0.000213752
	3207	0	0	58	6759	0.447619		3207	0	0	13	6759	0.00414365
	17	3948	0	2170	264	0.052381		17	3952	0	2172	42	0.00695561
	17	3948	0	58	264	0.104762		17	3953	0	13	42	0.0109657
	116	174	0	2170	264	0.0571429		17	23	0	2172	42	0.0205689
	116	174	0	58	264	0.114286		17	23	0	13	42	0.0245284
	KO: 4th gene
	Predicted Attractors							Reference Attractors
	G1	G2	G3	G4	G5	Basin of Attraction		G1	G2	G3	G4	G5	AttractorDistance
	3207	0	24	0	6759	0.447619		3207	0	27	0	6758	0.0001558
	3207	0	4749	0	6759	0.22381		3207	0	4754	0	6758	0.000239939
	17	3948	24	0	264	0.104762		17	3953	27	0	42	0.00694827
	17	3948	4749	0	264	0.052381		17	3952	4754	0	42	0.0069818
	116	174	24	0	264	0.114286		17	23	27	0	42	0.0205109
	116	174	4749	0	264	0.0571429		17	23	4754	0	42	0.0205951
	KO: 5th gene
	Predicted Attractors							Reference Attractors
	G1	G2	G3	G4	G5	Basin of Attraction		G1	G2	G3	G4	G5	AttractorDistance
	3204	0	0	2170	0	0.116667		3207	0	0	2172	0	0.000371253
	17	3948	0	2170	0	0.1		17	3953	0	2172	0	0.000437198
	3204	0	24	58	0	0.14		3207	0	27	13	0	0.00445695
	17	3948	24	58	0	0.12		17	3953	27	13	0	0.00452289
	17	3948	4749	58	0	0.08		17	3952	4754	13	0	0.00455642
	3204	0	4749	58	0	0.0933333		3207	0	4755	13	0	0.00458316
	116	174	0	2170	0	0.116667		17	23	0	2172	0	0.0139999
	116	174	24	58	0	0.14		17	23	27	13	0	0.0180856
	116	174	4749	58	0	0.0933333		17	23	4754	13	0	0.0181697
	Predictions whose attractor distances are no greater than 0.16 are considered success and indicated by green shaded boxes.
	Table J. Knockout attractors prediction results of the 6-gene networks.
	KO: 1st gene
	Predicted Attractors								Reference Attractors
	G1	G2	G3	G4	G5	G6	Basin of Attraction		G1	G2	G3	G4	G5	G6	AttractorDistance
	0	66	4755	2170	0	4966	0.177083		0	23	4755	2172	0	4965	0.002
	0	3949	0	2170	0	85	0.109375		0	3953	0	2172	0	31	0.00213444
	0	66	24	2170	0	85	0.0729167		0	23	27	2172	0	31	0.00388391
	0	66	4755	93	6751	4966	0.0885417		0	23	4753	13	6757	4964	0.0082369
	0	3949	0	93	6751	85	0.0546875		0	3953	0	13	6758	31	0.00829234
	0	66	4755	93	115	4966	0.0885417		0	23	4754	13	42	4965	0.00982065
	0	3949	0	93	115	85	0.0546875		0	3953	0	13	42	31	0.00992004
	0	66	24	93	6751	85	0.0364583		0	23	27	13	6759	31	0.0100665
	0	66	24	93	115	85	0.0364583		0	23	27	13	42	31	0.0116695
	0	3949	29	93	115	4961	0.0703125
	0	3949	29	2170	0	4961	0.140625
	0	3949	29	93	6751	4961	0.0703125
	KO: 2nd gene
	Predicted Attractors								Reference Attractors
	G1	G2	G3	G4	G5	G6	Basin of Attraction		G1	G2	G3	G4	G5	G6	AttractorDistance
	17	0	4755	2170	0	4966	0.203125		17	0	4755	2172	0	4966	0.000153468
	17	0	24	2170	0	85	0.0885417		17	0	27	2172	0	31	0.00207094
	17	0	4755	93	6751	4966	0.101562		17	0	4754	13	6757	4964	0.00638888
	17	0	4755	93	115	4966	0.101562		17	0	4754	13	42	4965	0.00800768
	17	0	24	93	6751	85	0.0442708		17	0	27	13	6759	31	0.00825351
	17	0	24	93	115	85	0.0442708		17	0	27	13	42	31	0.00985655
	3203	0	0	93	115	85	0.0460069
	3203	0	29	93	115	4961	0.0651042
	3203	0	0	2170	0	85	0.0833333
	3203	0	29	2170	0	4961	0.104167
	3203	0	0	93	6751	85	0.0477431
	3203	0	29	93	6751	4961	0.0703125
	KO: 3rd gene
	Predicted Attractors								Reference Attractors
	G1	G2	G3	G4	G5	G6	Basin of Attraction		G1	G2	G3	G4	G5	G6	AttractorDistance
	3206	3953	0	2170	0	85	0.163194		3206	3953	0	2172	0	31	0.00196579
	17	66	0	2170	0	85	0.0833333		17	23	0	2172	0	31	0.00377876
	3206	3953	0	93	6751	85	0.0868056		3206	3952	0	13	6757	31	0.00814119
	3206	3953	0	93	115	85	0.0833333		3206	3952	0	13	42	31	0.00979356
	17	66	0	93	6751	85	0.0416667		17	23	0	13	6759	31	0.00996133
	17	66	0	93	115	85	0.0416667		17	23	0	13	42	31	0.0115644
	17	66	0	93	115	4961	0.0416667
	3206	3953	0	93	115	4961	0.0833333
	17	66	0	2170	0	4961	0.0833333
	3206	3953	0	2170	0	4961	0.163194
	17	66	0	93	6751	4961	0.0416667
	3206	3953	0	93	6751	4961	0.0868056
	KO: 4th gene
	Predicted Attractors								Reference Attractors
	G1	G2	G3	G4	G5	G6	Basin of Attraction		G1	G2	G3	G4	G5	G6	AttractorDistance
	3206	3953	0	0	6751	85	0.145833		3205	3953	0	0	6758	31	0.00203694
	17	66	4755	0	6751	4966	0.125		17	23	4753	0	6757	4964	0.00209817
	3206	3953	0	0	115	85	0.145833		3206	3953	0	0	42	31	0.00361266
	17	66	4755	0	115	4966	0.125		17	23	4754	0	42	4965	0.00368192
	17	66	24	0	6751	85	0.0416667		17	23	27	0	6759	31	0.00392774
	17	66	24	0	115	85	0.0416667		17	23	27	0	42	31	0.00553078
	3206	3953	24	0	115	4961	0.1875
	3206	3953	24	0	6751	4961	0.1875
	KO: 5th gene
	Predicted Attractors								Reference Attractors
	G1	G2	G3	G4	G5	G6	Basin of Attraction		G1	G2	G3	G4	G5	G6	AttractorDistance
	3206	3953	0	2170	0	85	0.144097		3205	3953	0	2172	0	31	0.00201778
	17	66	4755	2170	0	4966	0.125		17	23	4753	2172	0	4964	0.00210366
	17	66	24	2170	0	85	0.0416667		17	23	27	2172	0	31	0.00388391
	3206	3953	0	93	0	85	0.147569		3206	3953	0	13	0	31	0.00795106
	17	66	4755	93	0	4966	0.125		17	23	4753	13	0	4963	0.00812249
	17	66	24	93	0	85	0.0416667		17	23	27	13	0	31	0.00986918
	3206	3953	24	93	0	4961	0.192708
	3206	3953	24	2170	0	4961	0.182292
	KO: 6th gene
	Predicted Attractors								Reference Attractors
	G1	G2	G3	G4	G5	G6	Basin of Attraction		G1	G2	G3	G4	G5	G6	AttractorDistance
	3206	3953	0	2170	0	0	0.3125		3206	3953	0	2172	0	0	0.000153468
	17	66	24	2170	0	0	0.0833333		17	23	27	2172	0	0	0.00207159
	17	66	4750	2170	0	0	0.0833333		17	23	4755	2172	0	0	0.00214169
	3206	3953	0	93	6751	0	0.180556		3205	3953	0	13	6758	0	0.00636336
	3206	3953	0	93	115	0	0.173611		3206	3953	0	13	42	0	0.00793907
	17	66	24	93	6751	0	0.0416667		17	23	27	13	6759	0	0.00825415
	17	66	4750	93	6751	0	0.0416667		17	23	4754	13	6758	0	0.00826454
	17	66	24	93	115	0	0.0416667		17	23	27	13	42	0	0.00985719
	17	66	4750	93	115	0	0.0416667		17	23	4754	13	42	0	0.00989224
	Predictions whose attractor distances are no greater than 0.16 are considered success and indicated by green shaded boxes.
	Table K. Knockout attractors prediction results of the 7-gene networks.
	KO: 1st gene
	Predicted Attractors									Reference Attractors
	G1	G2	G3	G4	G5	G6	G7	Basin of Attraction		G1	G2	G3	G4	G5	G6	G7	AttractorDistance
	0	3953	4755	4344	0	0	12426	0.343915		0	3953	4755	4344	0	0	12426	0
	0	66	27	4344	6752	0	12426	0.137566		0	23	27	4342	6757	0	12420	0.0017944
	0	3953	4755	13	0	4961	558	0.0705467		0	3953	4755	13	0	4966	38	0.00612208
	0	66	27	4344	284	0	12426	0.137566		0	23	27	4343	42	0	12421	0.00675922
	0	66	27	13	6752	4961	558	0.0282187		0	23	27	13	6759	4965	38	0.00779524
	0	3953	4755	61	0	89	558	0.141093		0	3953	4755	13	0	31	38	0.00922527
	0	66	27	61	6752	89	558	0.0564374		0	23	27	13	6759	31	38	0.0109272
	0	66	27	13	284	4961	558	0.0282187		0	23	27	13	42	4965	38	0.0127622
	0	66	27	61	284	89	558	0.0564374		0	23	27	13	42	31	38	0.0158941
	KO: 2nd gene
	Predicted Attractors									Reference Attractors
	G1	G2	G3	G4	G5	G6	G7	Basin of Attraction		G1	G2	G3	G4	G5	G6	G7	AttractorDistance
	0	0	4750	4344	0	0	12426	0.275132		0	0	4755	4344	0	0	12426	0.000150218
	3207	0	4750	13	0	4966	39	0.112875		3207	0	4755	13	0	4966	38	0.000161714
	3207	0	27	13	6752	4966	39	0.0634921		3206	0	27	13	6757	4965	38	0.000190488
	0	0	27	4344	6752	0	12426	0.154762		0	0	27	4342	6757	0	12420	0.000240431
	0	0	27	4344	284	0	12426	0.189153		0	0	27	4343	42	0	12423	0.00518225
	3207	0	27	13	284	4966	39	0.0776014		3206	0	27	13	42	4965	38	0.00519968
	42	0	27	61	6752	89	558	0.031746		17	0	27	13	6759	31	38	0.0104869
	42	0	4750	61	0	89	558	0.0564374		17	0	4755	13	0	31	38	0.0104891
	42	0	27	61	284	89	558	0.0388007		17	0	27	13	42	31	38	0.0154538
	KO: 3rd gene
	Predicted Attractors									Reference Attractors
	G1	G2	G3	G4	G5	G6	G7	Basin of Attraction		G1	G2	G3	G4	G5	G6	G7	AttractorDistance
	0	66	0	4344	6752	0	12426	0.154762		0	23	0	4342	6757	0	12421	0.00178291
	3207	66	0	13	6752	4966	39	0.0634921		3205	23	0	13	6756	4964	38	0.00179664
	0	66	0	4344	284	0	12426	0.189153		0	23	0	4343	42	0	12423	0.00673622
	3207	66	0	13	284	4966	39	0.0776014		3206	23	0	13	42	4965	38	0.00675366
	42	66	0	61	6752	89	558	0.031746		17	23	0	13	6759	31	38	0.0120408
	42	66	0	61	284	89	558	0.0388007		17	23	0	13	42	31	38	0.0170078
	42	3949	0	61	0	89	558	0.0564374
	3207	3949	0	13	0	4966	39	0.112875
	0	3949	0	4344	0	0	12426	0.275132
	KO: 4th gene
	Predicted Attractors									Reference Attractors
	G1	G2	G3	G4	G5	G6	G7	Basin of Attraction		G1	G2	G3	G4	G5	G6	G7	AttractorDistance
	3207	3953	4755	0	0	4966	39	0.171958		3207	3953	4755	0	0	4966	38	1.14966e-05
	3207	66	27	0	6752	4966	39	0.0687831		3205	23	27	0	6757	4964	38	0.00181777
	3207	66	27	0	284	4966	39	0.0687831		3206	23	27	0	42	4965	38	0.00675366
	42	3953	4755	0	0	89	558	0.132275		17	3953	4755	0	0	31	38	0.00876037
	42	66	27	0	6752	89	558	0.0529101		17	23	27	0	6759	31	38	0.0104623
	42	66	27	0	284	89	558	0.0529101		17	23	27	0	42	31	38	0.0154292
	0	3953	4755	0	0	0	12414	0.251323		17	3953	4755	0	0	31	6213	0.0729397
	0	66	27	0	6752	0	12414	0.100529		17	23	27	0	6759	31	6213	0.0746416
	0	66	27	0	284	0	12414	0.100529		17	23	27	0	42	31	6212	0.07962
										3206	3953	4755	0	0	4966	6213
										3205	23	27	0	42	4964	6211
										3205	23	27	0	6757	4964	6210
	KO: 5th gene
	Predicted Attractors									Reference Attractors
	G1	G2	G3	G4	G5	G6	G7	Basin of Attraction		G1	G2	G3	G4	G5	G6	G7	AttractorDistance
	0	3953	4755	4344	0	0	12426	0.343915		0	3952	4753	4342	0	0	12421	0.000219481
	3207	3953	4755	13	0	4966	39	0.141093		3205	3951	4753	13	0	4964	38	0.000290487
	3207	66	27	13	0	4966	39	0.112875		3205	23	27	13	0	4965	38	0.00168333
	0	66	27	4344	0	0	12426	0.275132		0	23	27	4342	0	0	12419	0.00170022
	42	3953	4755	61	0	89	558	0.0705467		17	3952	4754	13	0	31	38	0.0104051
	42	66	27	61	0	89	558	0.0564374		17	23	27	13	0	31	38	0.0118929
	KO: 6th gene
	Predicted Attractors									Reference Attractors
	G1	G2	G3	G4	G5	G6	G7	Basin of Attraction		G1	G2	G3	G4	G5	G6	G7	AttractorDistance
	0	3953	4755	4344	0	0	12426	0.343915		0	3953	4755	4344	0	0	12426	0
	0	66	27	4344	6752	0	12426	0.137566		0	23	27	4342	6757	0	12420	0.0017944
	0	66	27	4344	284	0	12426	0.137566		0	23	27	4343	42	0	12422	0.00674772
	42	3953	4755	61	0	0	558	0.10582		17	3953	4755	13	0	0	38	0.00867042
	42	66	27	61	6752	0	558	0.042328		17	23	27	13	6759	0	38	0.0103723
	42	66	27	61	284	0	558	0.042328		17	23	27	13	42	0	38	0.0153393
	3204	66	27	61	284	0	39	0.042328
	3204	3953	4755	61	0	0	39	0.10582
	3204	66	27	61	6752	0	39	0.042328
	KO: 7th gene
	Predicted Attractors									Reference Attractors
	G1	G2	G3	G4	G5	G6	G7	Basin of Attraction		G1	G2	G3	G4	G5	G6	G7	AttractorDistance
	3207	3953	4755	13	0	4966	0	0.202822		3207	3953	4755	13	0	4966	0	0
	3207	66	27	13	6752	4966	0	0.0811287		3206	23	27	13	6758	4965	0	0.0017541
	42	3953	4755	61	0	89	0	0.149912		17	3953	4755	13	0	31	0	0.00436066
	42	66	27	61	6752	89	0	0.0599647		17	23	27	13	6759	31	0	0.00606258
	3207	66	27	13	284	4966	0	0.0811287		3205	23	27	13	42	4965	0	0.0067867
	42	66	27	61	284	89	0	0.0599647		17	23	27	13	42	31	0	0.0110295
	0	3953	4755	4340	0	0	0	0.202822		0	3953	4755	2172	0	0	0	0.071297
	0	66	27	4340	6752	0	0	0.0811287		0	23	27	2172	6759	0	0	0.072999
	0	66	27	4340	284	0	0	0.0811287		0	23	27	2172	42	0	0	0.0779659
	Predictions whose attractor distances are no greater than 0.16 are considered success and indicated by green shaded boxes.
	Table L. Knockout attractors prediction results of the 8-gene networks.
	KO: 1st gene
	Predicted Attractors										Reference Attractors
	G1	G2	G3	G4	G5	G6	G7	G8	Basin of Attraction		G1	G2	G3	G4	G5	G6	G7	G8	AttractorDistance
	0	3949	0	2172	378	4960	6212	9338	0.111111		0	3952	0	2171	42	4964	6211	9344	0.00656743
	0	3949	4751	2172	378	253	174	9338	0.037037		0	3953	4755	2172	42	0	38	9346	0.0156588
	0	3949	437	2172	378	253	174	9338	0.0740741		0	3952	27	2171	42	31	38	9345	0.0255639
	0	90	0	2170	378	4960	6212	1713	0.144676		0	23	0	2172	42	4964	6211	4673	0.0481576
	0	90	0	387	378	4960	6212	1713	0.0775463		0	23	0	13	42	4965	6212	26	0.0525455
	0	90	4751	2170	378	253	174	1713	0.0482253		0	23	4755	2172	42	0	38	4674	0.0572616
	0	90	4751	387	378	253	174	1713	0.0258488		0	23	4755	13	42	0	38	26	0.061631
	0	90	437	2170	378	253	174	1713	0.0964506		0	23	27	2171	42	31	38	4673	0.0670832
	0	90	437	387	378	253	174	1713	0.0516975		0	23	27	13	42	31	38	26	0.0715235
	0	90	0	387	378	253	6206	1713	0.0775463
	0	3949	0	2172	378	253	6206	9338	0.111111
	0	90	0	2170	378	253	6206	1713	0.144676
	KO: 2nd gene
	Predicted Attractors										Reference Attractors
	G1	G2	G3	G4	G5	G6	G7	G8	Basin of Attraction		G1	G2	G3	G4	G5	G6	G7	G8	AttractorDistance
	3207	0	0	13	6753	4960	6212	1713	0.0520833		3206	0	0	13	6757	4964	6211	26	0.0227969
	3207	0	4751	13	6753	253	174	1713	0.0173611		3206	0	4755	13	6759	0	38	26	0.0319244
	3207	0	437	13	6753	253	174	1713	0.0347222		3206	0	27	13	6758	31	38	26	0.0417985
	0	0	0	2170	378	4960	6212	1713	0.21113		0	0	0	2172	42	4965	6213	4673	0.0460642
	0	0	4751	2170	378	253	174	1713	0.0705054		0	0	4755	2172	42	0	38	4674	0.0551429
	205	0	0	387	378	4960	6212	1713	0.0701196		17	0	0	13	42	4965	6212	26	0.0577546
	0	0	437	2170	378	253	174	1713	0.141107		0	0	27	2172	42	31	38	4673	0.0650221
	205	0	4751	387	378	253	174	1713	0.0232446		17	0	4755	13	42	0	38	26	0.0668401
	205	0	437	387	378	253	174	1713	0.0463927		17	0	27	13	42	31	38	26	0.0767326
	205	0	0	387	378	253	6206	1713	0.0699267
	3207	0	0	13	6753	253	6206	1713	0.0520833
	0	0	0	2170	378	253	6206	1713	0.211323
	KO: 3rd gene
	Predicted Attractors										Reference Attractors
	G1	G2	G3	G4	G5	G6	G7	G8	Basin of Attraction		G1	G2	G3	G4	G5	G6	G7	G8	AttractorDistance
	0	3949	0	2172	378	4960	6212	9338	0.111111		0	3952	0	2172	42	4964	6212	9345	0.00650313
	0	3949	0	2172	378	253	174	9338	0.111111		0	3953	0	2172	42	31	38	9344	0.0147464
	3207	90	0	13	6753	4960	6212	1713	0.0347222		3206	23	0	13	6757	4964	6211	26	0.0249156
	3207	90	0	13	6753	253	174	1713	0.0347222		3206	23	0	13	6758	31	38	26	0.033139
	0	90	0	2170	378	4960	6212	1713	0.138889		0	23	0	2172	42	4965	6212	4673	0.0481627
	0	90	0	2170	378	253	174	1713	0.138889		0	23	0	2172	42	31	38	4673	0.0563626
	205	90	0	387	378	4960	6212	1713	0.0486111		17	23	0	13	42	4965	6212	26	0.0598733
	205	90	0	387	378	253	174	1713	0.0486111		17	23	0	13	42	31	38	26	0.0680731
	205	90	0	387	378	253	6206	1713	0.0486111
	3207	90	0	13	6753	253	6206	1713	0.0347222
	0	3949	0	2172	378	253	6206	9338	0.111111
	0	90	0	2170	378	253	6206	1713	0.138889
	KO: 4th gene
	Predicted Attractors										Reference Attractors
	G1	G2	G3	G4	G5	G6	G7	G8	Basin of Attraction		G1	G2	G3	G4	G5	G6	G7	G8	AttractorDistance
	0	3949	0	0	378	4960	6212	9338	0.111111		17	3952	0	0	42	4964	6211	9345	0.00718586
	0	3949	4751	0	378	253	174	9338	0.037037		17	3953	4755	0	42	0	38	9347	0.0163348
	3207	90	0	0	6753	4960	6212	1713	0.0497685		3206	23	0	0	6757	4965	6211	26	0.0249407
	0	3949	437	0	378	253	174	9338	0.0740741		17	3952	27	0	42	31	38	9344	0.0261556
	3207	90	4751	0	6753	253	174	1713	0.0165895		3206	23	4755	0	6759	0	38	26	0.0340431
	205	90	0	0	378	4960	6212	1713	0.172454		17	23	0	0	42	4965	6211	26	0.0383694
	3207	90	437	0	6753	253	174	1713	0.033179		3206	23	27	0	6758	31	38	26	0.0439171
	205	90	4751	0	378	253	174	1713	0.0574846		17	23	4755	0	42	0	38	26	0.0474348
	205	90	437	0	378	253	174	1713	0.114969		17	23	27	0	42	31	38	26	0.0573273
	3207	90	0	0	6753	253	6206	1713	0.0497685		3206	23	0	0	6756	4964	6211	4673	0.160508
	205	90	0	0	378	253	6206	1713	0.172454		17	23	0	0	42	4965	6211	4673	0.17398
	0	3949	0	0	378	253	6206	9338	0.111111		17	23	27	0	42	31	38	4673	0.323829
											3206	23	4755	0	6759	0	38	4673
											3206	3952	27	0	6757	31	38	9343
											3206	3952	0	0	6755	4964	6211	9344
											3206	3953	4755	0	6759	0	38	9347
											3206	23	27	0	6759	31	38	4673
											17	23	4755	0	42	0	38	4674
	KO: 5th gene
	Predicted Attractors										Reference Attractors
	G1	G2	G3	G4	G5	G6	G7	G8	Basin of Attraction		G1	G2	G3	G4	G5	G6	G7	G8	AttractorDistance
	0	3949	0	2172	0	4960	6212	9338	0.111111		0	3952	0	2172	0	4965	6212	9346	0.000327743
	0	3949	4751	2172	0	253	174	9338	0.037037		0	3953	4755	2172	0	0	38	9347	0.00945824
	0	3949	437	2172	0	253	174	9338	0.0740741		0	3953	27	2172	0	31	38	9344	0.0193106
	0	90	0	2170	0	4960	6212	1713	0.157407		0	23	0	2172	0	4966	6213	4673	0.0419941
	3204	90	0	387	0	4960	6212	1713	0.0277778		3206	23	0	13	0	4964	6211	26	0.0464045
	0	90	4751	2170	0	253	174	1713	0.0524691		0	23	4755	2172	0	0	38	4674	0.0510476
	205	90	0	387	0	4960	6212	1713	0.037037		17	23	0	13	0	4965	6211	26	0.0536794
	3204	90	4751	387	0	253	174	1713	0.00925926		3207	23	4755	13	0	0	38	26	0.055534
	0	90	437	2170	0	253	174	1713	0.104938		0	23	27	2172	0	31	38	4673	0.0609268
	205	90	4751	387	0	253	174	1713	0.0123457		17	23	4755	13	0	0	38	26	0.0627448
	3204	90	437	387	0	253	174	1713	0.0185185		3206	23	27	13	0	31	38	26	0.0653876
	205	90	437	387	0	253	174	1713	0.0246914		17	23	27	13	0	31	38	26	0.0726373
	205	90	0	387	0	253	6206	1713	0.037037
	3204	90	0	387	0	253	6206	1713	0.0277778
	0	3949	0	2172	0	253	6206	9338	0.111111
	0	90	0	2170	0	253	6206	1713	0.157407
	KO: 6th gene
	Predicted Attractors										Reference Attractors
	G1	G2	G3	G4	G5	G6	G7	G8	Basin of Attraction		G1	G2	G3	G4	G5	G6	G7	G8	AttractorDistance
	0	3949	4751	2172	378	0	174	9338	0.0555556		0	3952	4754	2172	42	0	38	9345	0.00921793
	0	3949	437	2172	378	0	174	9338	0.111111		0	3953	27	2172	42	0	38	9344	0.0199354
	3207	90	4751	13	6753	0	174	1713	0.0173611		3206	23	4754	13	6759	0	38	26	0.0276472
	3207	90	437	13	6753	0	174	1713	0.0347222		3206	23	27	13	6759	0	38	26	0.0383465
	0	90	4751	2170	378	0	174	1713	0.0694444		0	23	4754	2172	42	0	38	4673	0.0508523
	0	90	437	2170	378	0	174	1713	0.138889		0	23	27	2172	42	0	38	4673	0.0615516
	205	90	4751	387	378	0	174	1713	0.0243056		17	23	4754	13	42	0	38	26	0.0625629
	205	90	437	387	378	0	174	1713	0.0486111		17	23	27	13	42	0	38	26	0.0732621
	205	90	0	387	378	0	6206	1713	0.0729167
	3207	90	0	13	6753	0	6206	1713	0.0520833
	0	3949	0	2172	378	0	6206	9338	0.166667
	0	90	0	2170	378	0	6206	1713	0.208333
	KO: 7th gene
	Predicted Attractors										Reference Attractors
	G1	G2	G3	G4	G5	G6	G7	G8	Basin of Attraction		G1	G2	G3	G4	G5	G6	G7	G8	AttractorDistance
	0	3949	4751	2172	378	253	0	9338	0.0740741		0	3953	4755	2172	42	0	0	9347	0.0129355
	0	3949	437	2172	378	4960	0	9338	0.0740741		0	3953	0	2172	42	4966	0	9346	0.0180864
	0	3949	437	2172	378	253	0	9338	0.148148		0	3953	27	2172	42	31	0	9344	0.0227879
	3207	90	4751	13	6753	253	0	1713	0.0231481		3207	23	4755	13	6759	0	0	26	0.0312675
	3207	90	437	13	6753	4960	0	1713	0.0231481		3206	23	0	13	6759	4966	0	26	0.0364707
	3207	90	437	13	6753	253	0	1713	0.0462963		3206	23	27	13	6759	31	0	26	0.041199
	0	90	4751	2170	378	253	0	1713	0.0925926		0	23	4755	2172	42	0	0	4674	0.0545249
	0	90	437	2170	378	4960	0	1713	0.0925926		0	23	0	2172	42	4966	0	4674	0.0596892
	0	90	437	2170	378	253	0	1713	0.185185		0	23	27	2172	42	31	0	4673	0.0644041
	205	90	4751	387	378	253	0	1713	0.0324074		17	23	4755	13	42	0	0	26	0.0662221
	205	90	437	387	378	4960	0	1713	0.0324074		17	23	0	13	42	4966	0	26	0.0713863
	205	90	437	387	378	253	0	1713	0.0648148		17	23	27	13	42	31	0	26	0.0761146
	205	90	4751	387	378	4960	0	1713	0.0162037
	3207	90	4751	13	6753	4960	0	1713	0.0115741
	0	3949	4751	2172	378	4960	0	9338	0.037037
	0	90	4751	2170	378	4960	0	1713	0.0462963
	KO: 8th gene
	Predicted Attractors										Reference Attractors
	G1	G2	G3	G4	G5	G6	G7	G8	Basin of Attraction		G1	G2	G3	G4	G5	G6	G7	G8	AttractorDistance
	3207	3949	0	13	6753	4960	6212	0	0.0266204		3206	3952	0	13	6756	4964	6211	0	0.000310151
	3207	90	0	13	6753	4960	6212	0	0.0532407		3206	23	0	13	6757	4965	6211	0	0.0023776
	3207	3949	4751	13	6753	253	174	0	0.00887346		3207	3953	4755	13	6759	0	38	0	0.00944883
	3207	90	4751	13	6753	253	174	0	0.0177469		3206	23	4755	13	6759	0	38	0	0.01148
	3207	3949	437	13	6753	253	174	0	0.0177469		3206	3952	27	13	6759	31	38	0	0.0193487
	3207	90	437	13	6753	253	174	0	0.0354938		3206	23	27	13	6759	31	38	0	0.0213725
	205	3949	0	387	378	4960	6212	0	0.0358796		17	3952	0	13	42	4965	6211	0	0.0353065
	205	90	0	387	378	4960	6212	0	0.0717593		17	23	0	13	42	4965	6212	0	0.0373101
	205	3949	4751	387	378	253	174	0	0.0119599		17	3953	4755	13	42	0	38	0	0.0444035
	205	90	4751	387	378	253	174	0	0.0239198		17	23	4755	13	42	0	38	0	0.0463956
	205	3949	437	387	378	253	174	0	0.0239198		17	3952	27	13	42	31	38	0	0.0542644
	205	90	437	387	378	253	174	0	0.0478395		17	23	27	13	42	31	38	0	0.0562881
	0	90	437	2170	378	253	174	0	0.0648148
	0	3949	437	2170	378	253	174	0	0.0324074
	0	90	4751	2170	378	253	174	0	0.0324074
	0	3949	4751	2170	378	253	174	0	0.0162037
	0	90	0	2170	378	4960	6212	0	0.0972222
	0	3949	0	2170	378	4960	6212	0	0.0486111
	205	90	0	387	378	253	6206	0	0.0717593
	3207	90	0	13	6753	253	6206	0	0.0532407
	205	3949	0	387	378	253	6206	0	0.0358796
	3207	3949	0	13	6753	253	6206	0	0.0266204
	0	90	0	2170	378	253	6206	0	0.0972222
	0	3949	0	2170	378	253	6206	0	0.0486111
	Predictions whose attractor distances are no greater than 0.16 are considered success and indicated by green shaded boxes.
	Table M. Knockout attractors prediction results of the 9-gene networks.
	KO: 1st gene
	Predicted Attractors											Reference Attractors
	G1	G2	G3	G4	G5	G6	G7	G8	G9	Basin of Attraction		G1	G2	G3	G4	G5	G6	G7	G8	G9	AttractorDistance
	0	178	179	1725	2379	333	6207	4670	265	0.0416667		0	0	27	2172	0	31	6213	4674	39	0.0485903
	0	178	179	1725	2379	333	6207	327	265	0.0416667		0	0	27	2172	42	31	6213	26	39	0.0553055
	0	178	179	1725	2379	333	460	4670	265	0.0833333		0	0	27	2172	0	31	38	4674	39	0.0560299
	0	178	179	1725	2379	333	460	327	265	0.0833333		0	0	27	2172	42	31	38	26	39	0.0627451
	0	178	179	1725	2379	4961	6207	4670	265	0.0416667		0	0	27	4344	0	4966	6213	4674	390	0.0957731
	0	178	179	1725	2379	4961	6207	327	265	0.0416667		0	0	27	4343	42	4965	6212	26	39	0.10415
	0	178	179	1725	2379	4961	460	4670	265	0.0833333		0	0	27	4344	0	4966	38	4674	39	0.10494
	0	178	179	1725	2379	4961	460	327	265	0.0833333		0	0	27	4343	42	4965	38	26	39	0.111607
	0	178	9501	1725	2379	333	6207	327	265	0.0416667		0	0	27	2172	6759	31	6213	0	39	0.181629
	0	178	9501	1725	2379	333	6207	4670	265	0.0416667		0	0	9509	0	0	0	6213	4674	6496	0.183003
	0	178	9501	1725	2379	333	460	327	265	0.0833333		0	0	27	2172	6759	31	38	0	39	0.189069
	0	178	9501	1725	2379	333	460	4670	265	0.0833333		0	0	9509	0	0	0	38	4674	6496	0.190443
	0	178	9501	1725	2379	4961	6207	327	265	0.0416667		0	0	27	4344	6759	4966	6213	0	39	0.23054
	0	178	9501	1725	2379	4961	460	327	265	0.0833333		0	0	27	4344	6759	4965	38	0	39	0.237957
	0	178	9501	1725	2379	4961	6207	4670	265	0.0416667		0	0	27	13	0	31	6213	4674	39	0.29341
	0	178	9501	1725	2379	4961	460	4670	265	0.0833333		0	0	27	13	0	31	38	4674	39	0.300849
												0	23	9509	0	42	0	38	26	6496
												0	23	27	13	42	31	6212	26	39
												0	23	9509	0	42	0	6213	26	6496
												0	3953	27	13	13518	31	0	0	39
												0	3953	9509	0	13518	0	0	0	6496
												0	23	27	13	42	31	38	26	39
	KO: 2nd gene
	Predicted Attractors											Reference Attractors
	G1	G2	G3	G4	G5	G6	G7	G8	G9	Basin of Attraction		G1	G2	G3	G4	G5	G6	G7	G8	G9	AttractorDistance
	173	0	179	1725	2379	333	6207	4670	265	0.0416667		0	0	27	2172	0	31	6213	4674	39	0.0465845
	173	0	179	1725	2379	333	6207	327	265	0.0416667		0	0	27	2172	42	31	6211	26	39	0.0532639
	173	0	179	1725	2379	333	460	4670	265	0.0833333		0	0	27	2172	0	31	38	4674	39	0.0540241
	173	0	179	1725	2379	333	460	327	265	0.0833333		0	0	27	2172	42	31	38	26	39	0.0607392
	173	0	179	1725	2379	4961	6207	4670	265	0.0416667		0	0	27	4344	0	4965	6212	4674	39	0.0954546
	173	0	179	1725	2379	4961	6207	327	265	0.0416667		0	0	27	4344	42	4965	6212	26	39	0.10217
	173	0	179	1725	2379	4961	460	4670	265	0.0833333		0	0	27	4344	0	4966	38	4674	39	0.102934
	173	0	179	1725	2379	4961	460	327	265	0.0833333		0	0	27	4343	42	4965	38	26	39	0.109602
	173	0	9501	1725	2379	333	6207	327	265	0.0416667		0	0	27	2172	6759	31	6213	0	39	0.179623
	173	0	9501	1725	2379	333	6207	4670	265	0.0416667		0	0	9510	0	0	0	6213	4674	6496	0.181009
	173	0	9501	1725	2379	333	460	327	265	0.0833333		0	0	27	2172	6759	31	38	0	39	0.187063
	173	0	9501	1725	2379	333	460	4670	265	0.0833333		17	0	27	13	0	31	38	4674	39	0.195
	173	0	9501	1725	2379	4961	6207	327	265	0.0416667		0	0	27	4343	6759	4965	6213	0	39	0.228486
	173	0	9501	1725	2379	4961	460	327	265	0.0833333		0	0	27	4344	6759	4966	38	0	39	0.235973
	173	0	9501	1725	2379	4961	6207	4670	265	0.0416667		0	0	27	13	0	31	6213	4674	39	0.291404
	173	0	9501	1725	2379	4961	460	4670	265	0.0833333		17	0	27	13	42	31	38	26	39	0.408507
												0	0	9510	0	6759	0	38	0	6496
												0	0	27	13	6759	31	6213	0	39
												6413	0	9510	0	42	0	38	0	6496
												0	0	27	13	6759	31	38	0	39
												0	0	27	13	42	31	6213	26	39
												0	0	9509	0	6759	0	6213	0	6496
												0	0	9510	0	42	0	6213	26	6496
	KO: 3rd gene
	Predicted Attractors											Reference Attractors
	G1	G2	G3	G4	G5	G6	G7	G8	G9	Basin of Attraction		G1	G2	G3	G4	G5	G6	G7	G8	G9	AttractorDistance
	173	178	0	1725	2379	333	6207	4670	265	0.0833333		0	0	0	2172	0	31	6212	4674	39	0.0497939
	173	178	0	1725	2379	333	6207	327	265	0.0833333		0	0	0	2172	42	31	6212	26	39	0.0565091
	173	178	0	1725	2379	333	460	4670	265	0.166667		0	0	0	2172	0	31	38	4674	39	0.0572514
	173	178	0	1725	2379	333	460	327	265	0.166667		0	0	0	2172	42	31	38	26	39	0.0639666
	173	178	0	1725	2379	4961	6207	4670	265	0.0833333		0	0	0	4344	0	4966	6213	4674	39	0.0987222
	173	178	0	1725	2379	4961	6207	327	265	0.0833333		0	0	0	4343	42	4964	6211	26	39	0.105331
	173	178	0	1725	2379	4961	460	4670	265	0.166667		0	0	0	4344	0	4966	38	4674	39	0.106162
	173	178	0	1725	2379	4961	460	327	265	0.166667		0	0	0	4344	42	4965	38	26	39	0.112855
												0	0	0	2172	6759	31	38	0	39
												17	0	0	13	0	31	38	4674	39
												17	23	0	13	42	31	38	26	39
												0	0	0	4344	6759	4965	6212	0	39
												0	23	0	13	42	31	6213	26	39
												0	0	0	2172	6759	31	6213	0	39
												0	0	0	4343	6759	4965	38	0	39
												0	0	0	13	0	31	6213	4674	39
												0	3953	0	13	13519	31	0	0	39
	KO: 4th gene
	Predicted Attractors											Reference Attractors
	G1	G2	G3	G4	G5	G6	G7	G8	G9	Basin of Attraction		G1	G2	G3	G4	G5	G6	G7	G8	G9	AttractorDistance
	173	178	179	0	2379	4961	6207	4670	265	0.0416667		0	0	27	0	0	4966	6213	4674	39	0.0335091
	173	178	179	0	2379	333	6207	4670	265	0.0416667		0	0	27	0	0	31	6213	4674	39	0.0401543
	173	178	179	0	2379	4961	6207	327	265	0.0416667		0	0	27	0	42	4966	6213	26	39	0.0402243
	173	178	179	0	2379	333	6207	327	265	0.0416667		0	23	27	0	42	31	6213	26	39	0.046223
	173	178	179	0	2379	333	460	4670	265	0.0833333		17	0	27	0	0	31	38	4674	39	0.0472994
	173	178	179	0	2379	333	460	327	265	0.0833333		17	23	27	0	42	31	38	26	39	0.053368
	173	178	179	0	2379	4961	460	327	265	0.0833333		0	0	27	0	6759	4966	38	0	39	0.0650731
	173	178	9501	0	2379	333	6207	4670	265	0.0416667		0	0	9510	0	0	0	6213	4674	6496	0.14189
	173	178	9501	0	2379	333	6207	327	265	0.0416667		0	23	9510	0	42	0	6213	26	6496	0.147959
	173	178	9501	0	2379	4961	6207	327	265	0.0416667		0	0	27	0	6760	4966	6213	0	39	0.166556
	173	178	9501	0	2379	333	460	327	265	0.0833333		3206	0	27	0	42	31	38	0	39	0.213394
	173	178	179	0	2379	4961	460	4670	265	0.0833333		6412	0	27	0	42	4965	38	0	39	0.256601
	173	178	9501	0	2379	333	460	4670	265	0.0833333		6413	0	9509	0	42	0	38	0	6496	0.36501
	173	178	9501	0	2379	4961	460	327	265	0.0833333		0	3953	9510	0	13519	0	0	0	6496	0.434346
	173	178	9501	0	2379	4961	460	4670	265	0.0833333		0	3953	27	0	13518	31	0	0	39	0.54476
	173	178	9501	0	2379	4961	6207	4670	265	0.0416667
	KO: 5th gene
	Predicted Attractors											Reference Attractors
	G1	G2	G3	G4	G5	G6	G7	G8	G9	Basin of Attraction		G1	G2	G3	G4	G5	G6	G7	G8	G9	AttractorDistance
	173	178	179	1725	0	333	6207	4670	265	0.0416667		0	0	27	2172	0	31	6211	4672	39	0.0319517
	173	178	179	1725	0	333	6207	327	265	0.0416667		0	0	27	2172	0	31	6212	26	39	0.0390774
	173	178	179	1725	0	333	460	4670	265	0.0833333		0	0	27	2172	0	31	38	4674	39	0.0394746
	173	178	179	1725	0	333	460	327	265	0.0833333		0	0	27	2172	0	31	38	26	39	0.0465349
	173	178	179	1725	0	4961	6207	4670	265	0.0416667		0	0	27	4342	0	4964	6211	4673	39	0.0807899
	173	178	179	1725	0	4961	6207	327	265	0.0416667		0	0	27	4343	0	4964	6212	26	39	0.0879175
	173	178	179	1725	0	4961	460	4670	265	0.0833333		0	0	27	4343	0	4964	38	4673	39	0.0882909
	173	178	179	1725	0	4961	460	327	265	0.0833333		0	0	27	4344	0	4965	38	26	39	0.0954229
	173	178	9501	1725	0	333	6207	4670	265	0.0416667		0	0	9510	0	0	0	6213	4674	6496	0.166459
	173	178	9501	1725	0	333	6207	327	265	0.0416667		0	23	9510	0	0	0	6213	26	6496	0.172873
	173	178	9501	1725	0	333	460	4670	265	0.0833333		17	0	27	13	0	31	38	4673	39	0.180427
	173	178	9501	1725	0	333	460	327	265	0.0833333		17	23	27	13	0	31	38	26	39	0.186865
	173	178	9501	1725	0	4961	6207	4670	265	0.0416667		0	0	27	13	0	31	6213	4674	39	0.276854
	173	178	9501	1725	0	4961	6207	327	265	0.0416667		0	23	27	13	0	31	6213	26	39	0.283268
	173	178	9501	1725	0	4961	460	327	265	0.0833333		6413	0	9510	0	0	0	38	0	6496	0.390242
	173	178	9501	1725	0	4961	460	4670	265	0.0833333
	KO: 6th gene
	Predicted Attractors											Reference Attractors
	G1	G2	G3	G4	G5	G6	G7	G8	G9	Basin of Attraction		G1	G2	G3	G4	G5	G6	G7	G8	G9	AttractorDistance
	173	178	179	1725	2379	0	6207	4670	265	0.0833333		0	0	27	2172	0	0	6212	4674	39	0.0448128
	173	178	179	1725	2379	0	6207	327	265	0.0833333		0	0	27	2172	42	0	6212	26	39	0.0515279
	173	178	179	1725	2379	0	460	4670	265	0.166667		0	0	27	2172	0	0	38	4674	39	0.0522703
	173	178	179	1725	2379	0	460	327	265	0.166667		0	0	27	2172	42	0	38	26	39	0.0589854
	173	178	9501	1725	2379	0	6207	327	265	0.0833333		0	0	27	2172	6759	0	6213	0	39	0.17787
	173	178	9501	1725	2379	0	6207	4670	265	0.0833333		0	0	9510	0	0	0	6213	4674	6496	0.178561
	173	178	9501	1725	2379	0	460	327	265	0.166667		0	0	27	2172	6759	0	38	0	39	0.185309
	173	178	9501	1725	2379	0	460	4670	265	0.166667		17	0	27	13	0	0	38	4674	39	0.193247
												0	23	27	13	42	0	6213	26	39
												0	0	27	13	0	0	6213	4674	39
												0	3953	27	13	13518	0	0	0	39
												0	23	9510	0	42	0	6213	26	6496
												6413	0	9510	0	42	0	38	0	6496
												0	3953	9510	0	13519	0	0	0	6496
												17	23	27	13	42	0	38	26	39
	KO: 7th gene
	Predicted Attractors											Reference Attractors
	G1	G2	G3	G4	G5	G6	G7	G8	G9	Basin of Attraction		G1	G2	G3	G4	G5	G6	G7	G8	G9	AttractorDistance
	173	178	179	1725	2379	333	0	4670	265	0.125		0	0	27	2172	0	31	0	4674	39	0.0514804
	173	178	179	1725	2379	333	0	327	265	0.125		0	0	27	2172	42	31	0	26	39	0.0581956
	173	178	179	1725	2379	4961	0	4670	265	0.125		0	0	27	4344	0	4966	0	4674	39	0.100391
	173	178	179	1725	2379	4961	0	327	265	0.125		0	0	27	4344	42	4966	0	26	39	0.107106
	173	178	9501	1725	2379	333	0	327	265	0.125		0	0	27	2172	6759	31	0	0	39	0.184519
	173	178	9501	1725	2379	333	0	4670	265	0.125		17	0	27	13	0	31	0	4674	39	0.192457
	173	178	9501	1725	2379	4961	0	327	265	0.125		0	0	27	4344	6759	4965	0	0	39	0.233407
	173	178	9501	1725	2379	4961	0	4670	265	0.125		17	23	27	13	42	31	0	26	39	0.405316
												0	3952	27	13	13518	31	0	0	39
												6413	0	9510	0	42	0	0	0	6496
												0	3953	9510	0	13519	0	0	0	6496
	KO: 8th gene
	Predicted Attractors											Reference Attractors
	G1	G2	G3	G4	G5	G6	G7	G8	G9	Basin of Attraction		G1	G2	G3	G4	G5	G6	G7	G8	G9	AttractorDistance
	173	178	179	1725	2379	333	6207	0	265	0.0833333		0	0	27	2172	42	31	6212	0	39	0.0511296
	173	178	179	1725	2379	333	460	0	265	0.166667		0	0	27	2172	42	31	38	0	39	0.058587
	173	178	179	1725	2379	4961	6207	0	265	0.0833333		0	0	27	4343	42	4964	6211	0	39	0.0999517
	173	178	179	1725	2379	4961	460	0	265	0.166667		0	0	27	4344	42	4965	38	0	39	0.107475
	173	178	9501	1725	2379	333	6207	0	265	0.0833333		0	0	27	2172	6759	31	6213	0	39	0.176853
	173	178	9501	1725	2379	333	460	0	265	0.166667		0	0	27	2172	6759	31	38	0	39	0.184293
	173	178	9501	1725	2379	4961	6207	0	265	0.0833333		0	0	27	4342	6757	4964	6211	0	39	0.225615
	173	178	9501	1725	2379	4961	460	0	265	0.166667		0	0	27	4343	6758	4965	38	0	39	0.233147
												0	23	27	13	42	31	6213	0	39
												0	3953	27	13	13519	31	0	0	39
												17	23	27	13	42	31	38	0	39
												0	23	9510	0	42	0	6213	0	6496
												6413	0	9510	0	42	0	38	0	6496
												0	3953	9510	0	13519	0	0	0	6496
	KO: 9th gene
	Predicted Attractors											Reference Attractors
	G1	G2	G3	G4	G5	G6	G7	G8	G9	Basin of Attraction		G1	G2	G3	G4	G5	G6	G7	G8	G9	AttractorDistance
	173	178	179	1725	2379	333	6207	4670	0	0.0416667		0	0	27	2172	0	31	6213	4674	0	0.0477221
	173	178	179	1725	2379	333	6207	327	0	0.0416667		0	0	27	2172	42	31	6212	26	0	0.0544194
	173	178	179	1725	2379	333	460	4670	0	0.0833333		0	0	27	2172	0	31	38	4674	0	0.0551617
	173	178	179	1725	2379	333	460	327	0	0.0833333		0	0	27	2172	42	31	38	26	0	0.0618768
	173	178	179	1725	2379	4961	6207	4670	0	0.0416667		0	0	27	4344	0	4965	6213	4674	0	0.0966101
	173	178	9501	1725	2379	333	6207	4670	0	0.0416667		0	0	4755	2172	0	31	6213	4674	0	0.101397
	173	178	179	1725	2379	4961	6207	327	0	0.0416667		0	0	27	4343	42	4964	6211	26	0	0.103242
	173	178	179	1725	2379	4961	460	4670	0	0.0833333		0	0	27	4344	0	4966	38	4674	0	0.104072
	173	178	9501	1725	2379	333	6207	327	0	0.0416667		0	0	4754	2172	42	31	6212	26	0	0.108106
	173	178	9501	1725	2379	333	460	4670	0	0.0833333		0	0	4755	2172	0	31	38	4674	0	0.108836
	173	178	179	1725	2379	4961	460	327	0	0.0833333		0	0	27	4344	42	4966	38	26	0	0.110787
	173	178	9501	1725	2379	333	460	327	0	0.0833333		0	0	4755	2172	42	31	38	26	0	0.115551
	173	178	9501	1725	2379	4961	6207	4670	0	0.0416667		0	0	4755	4344	0	4965	6213	4674	0	0.150285
	173	178	9501	1725	2379	4961	6207	327	0	0.0416667		0	0	4753	4342	42	4964	6211	26	0	0.156914
	173	178	9501	1725	2379	4961	460	4670	0	0.0833333		0	0	4755	4344	0	4965	38	4674	0	0.157724
	173	178	9501	1725	2379	4961	460	327	0	0.0833333		0	0	4753	4343	42	4964	38	26	0	0.164415
												0	0	4755	4344	6759	4966	38	0	0
												0	0	4755	13	0	31	6213	4674	0
												0	3953	27	13	13518	31	0	0	0
												0	0	4755	2172	6759	31	6213	0	0
												0	0	27	13	0	31	6213	4674	0
												0	0	27	4344	6759	4965	6212	0	0
												0	23	27	13	42	31	6213	26	0
												17	0	27	13	0	31	38	4674	0
												0	3953	4755	13	13519	31	0	0	0
												17	23	27	13	42	31	38	26	0
												0	0	4754	4344	6759	4965	6212	0	0
												0	0	27	4344	6759	4965	38	0	0
												0	0	27	2172	6759	31	6213	0	0
												0	0	27	2172	6760	31	38	0	0
												0	0	4755	2172	6759	31	38	0	0
												0	23	4755	13	42	31	6213	26	0
	Predictions whose attractor distances are no greater than 0.16 are considered success and indicated by green shaded boxes.

## Sheet: Model Comparison in vivo yeast
	Table N. Model comparison results for the synthetic GRN built in S. cerevisiae.
	AUROCs
		aracne.y	clr.y	mrnet.y	mrnetb.y	simone.y	GENIE3_sym.y	genalg_w_sym.y	GENIE3.y	genalg_w.y
	values	0.358974	0.384615	0.461538	0.461538	0.166667	0.153846	0.653846	0.285714	0.583333
	AUPRCs
		aracne.y	clr.y	mrnet.y	mrnetb.y	simone.y	GENIE3_sym.y	genalg_w_sym.y	GENIE3.y	genalg_w.y
	values	0.751389	0.619444	0.85377	0.8625	0.469577	0.449603	0.650672	0.283718	0.359461
		aracne	clr	mrnet	mrnetb	simone	GENIE3_sym	genalg_w_sym	GENIE3	genalg_w
	Symmetric	1	1	1	1	1	1	1	0	0
	Threshold	0.5	0.5	0.5	0.5	0.5	0.5	0.5	0.5	0.5
	TP	4	4	4	6	0	0	8	0	4
	TN	13	11	13	13	13	9	6	16	12
	FP	0	2	0	0	0	4	7	2	6
	FN	8	8	8	6	12	12	4	7	3
	TPR	0.333333	0.333333	0.333333	0.5	0	0	0.666667	0	0.571429
	FPR	0	0.153846	0	0	0	0.307692	0.538462	0.111111	0.333333
	Acc	0.68	0.6	0.68	0.76	0.52	0.36	0.56	0.64	0.64
	Prec	1	0.666667	1	1	1	0	0.533333	0	0.4
	Rec	0.333333	0.333333	0.333333	0.5	0	0	0.666667	0	0.571429
	F1	0.5	0.444444	0.5	0.666667	0	NA	0.592593	NA	0.470588
	Prec_0	0.619048	0.578947	0.619048	0.684211	0.52	0.428571	0.6	0.695652	0.8
	Rec_0	1	0.846154	1	1	1	0.692308	0.461538	0.888889	0.666667
	F1_0	0.764706	0.6875	0.764706	0.8125	0.684211	0.529412	0.521739	0.780488	0.727273
	Prec_macro	0.809524	0.622807	0.809524	0.842105	0.76	0.214286	0.566667	0.347826	0.6
	Rec_macro	0.666667	0.589744	0.666667	0.75	0.5	0.346154	0.564103	0.444444	0.619048
	F1_macro	0.632353	0.565972	0.632353	0.739583	0.342105	NA	0.557166	NA	0.59893
	References
	1. Margolin AA, Nemenman I, Basso K, Wiggins C, Stolovitzky G, Favera RD, et al. ARACNE: an algorithm for the reconstruction of gene regulatory networks in a mammalian cellular context. In: BMC bioinformatics. vol. 7. Springer; 2006. p. 1–15.
	2. Faith JJ, Hayete B, Thaden JT, Mogno I, Wierzbowski J, Cottarel G, et al. Large-scale mapping and validation of Escherichia coli transcriptional regulation from a compendium of expression profiles. PLoS biol. 2007;5(1):e8.
	3. Huynh-Thu VA, Irrthum A, Wehenkel L, Geurts P. Inferring regulatory networks from expression data using tree-based methods. PloS one. 2010;5(9):1–10.
	4. Meyer PE, Kontos K, Lafitte F, Bontempi G. Information-theoretic inference of large transcriptional regulatory networks. EURASIP journal on bioinformatics and systems biology. 2007;2007:1–9.
	5. Meyer P, Marbach D, Roy S, Kellis M. Information-Theoretic Inference of Gene Networks Using Backward Elimination. In: BioComp; 2010. p. 700–705.
	6. Chiquet J, Smith A, Grasseau G, Matias C, Ambroise C. Simone: Statistical inference for modular networks. Bioinformatics. 2009;25(3):417–418.
	7. Cantone I, Marucci L, Iorio F, Ricci MA, Belcastro V, Bansal M, et al. A yeast synthetic network for in vivo assessment of reverse-engineering and modeling approaches. Cell. 2009;137(1):172–181.

## Sheet: Cantone et al. case study
	Table O. Comparison of attractors between our model and Cantone et al.'s model for the synthetic GRN constructed in S. cerevisiae.
	Attractor #1: Basal state induced by galactose
	Genes	Cbf1	Gal4	Swi5	Gal80	Ash1	AttractorDistanceToExperimental
	Experimental	46.3914	10.0616	73.9828	11.0485	23.7379	-
	Our model	42.4008	9.25668	55.3426	11.0765	20.4636	0.0343954
	Cantone et al	44.4444	12.2222	38.8889	11.1111	21.1111	0.0630148
	Attractor #2: Cbf1 overexpression induced by galactose
	Genes	Cbf1	Gal4	Swi5	Gal80	Ash1	AttractorDistanceToExperimental
	Experimental	1081.72	9.93452	368.993	13.3996	98.2999	-
	Our model	1081.72	9.259	391.839	11.079	98.1429	0.0580131
	Cantone et al	1081.72	22.2222	50	11.1111	22.2222	0.561349
	Attractor #3: Swi5 overexpression induced by galactose
	Genes	Cbf1	Gal4	Swi5	Gal80	Ash1	AttractorDistanceToExperimental
	Experimental	199.344	10.501	437.797	11.0613	68.3934	-
	Our model	199.293	9.25518	437.797	11.0746	98.1959	0.0821499
	Cantone et al	161.111	16.6667	437.797	36.1111	77.7778	0.535273
	Attractor #4: Gal80 overexpression induced by galactose
	Genes	Cbf1	Gal4	Swi5	Gal80	Ash1	AttractorDistanceToExperimental
	Experimental	9.66286	8.66851	6.23671	1093.03	8.70866	-
	Our model	42.3922	9.25668	55.3426	1093.03	20.4636	0.0918577
	Cantone et al	11.1111	7.22222	10.5556	1093.03	15.5556	0.0422708
	Attractor #5: Gal4 overexpression induced by galactose
	Genes	Cbf1	Gal4	Swi5	Gal80	Ash1	AttractorDistanceToExperimental
	Experimental	161.358	169.576	391.839	12.245	78.6541	-
	Our model	199.186	169.576	391.5	11.0787	98.1422	0.0951188
	Cantone et al	58.3333	169.576	55.5556	11.1111	22.2222	0.406688
	Attractor #6: Ash1 overexpression induced by galactose
	Genes	Cbf1	Gal4	Swi5	Gal80	Ash1	AttractorDistanceToExperimental
	Experimental	34.4375	7.52995	29.285	9.24025	382.22	-
	Our model	42.4008	5.45343	55.3426	11.0722	382.22	0.0840316
	Cantone et al	1.11111	2.77778	6.66667	6.66667	382.22	0.164362
	Attractor #7: Basal state induced by glucose
	Genes	Cbf1	Gal4	Swi5	Gal80	Ash1	AttractorDistanceToExperimental
	Experimental	6.4343	8.19144	5.58846	9.16277	10.2611	-
	Our model	30.9011	9.2565	9.94154	11.0742	16.5238	0.0861183
	Cantone et al	8.33333	5.55556	5.55556	6.11111	12.2222	0.0962877
	Attractor #8: Cbf1 overexpression induced by glucose
	Genes	Cbf1	Gal4	Swi5	Gal80	Ash1	AttractorDistanceToExperimental
	Experimental	2841.53	11.7191	117.44	9.45308	32.9556	-
	Our model	2841.53	11.719	42.8879	9.16468	20.4606	0.0678199
	Cantone et al	2841.53	22.2222	5.55556	7.22222	11.1111	0.313984
	Attractor #9: Gal4 overexpression induced by glucose
	Genes	Cbf1	Gal4	Swi5	Gal80	Ash1	AttractorDistanceToExperimental
	Experimental	82.947	270.431	72.88	12.373	15.0058	-
	Our model	30.9009	270.431	9.94154	11.0745	16.5237	0.106747
	Cantone et al	16.6667	270.431	11.1111	7.22222	12.2222	0.180302
	Attractor #10: Swi5 overexpression induced by glucose
	Genes	Cbf1	Gal4	Swi5	Gal80	Ash1	AttractorDistanceToExperimental
	Experimental	64.3314	10.155	318.272	13.4461	19.9841	-
	Our model	42.2601	9.25676	318.272	13.4275	7.7007	0.0627293
	Cantone et al	155.556	16.6667	318.272	32.7778	72.2222	0.59648
	Attractor #11: Gal80 overexpression induced by glucose
	Genes	Cbf1	Gal4	Swi5	Gal80	Ash1	AttractorDistanceToExperimental
	Experimental	5.10691	8.4023	7.67829	639.493	7.68716	-
	Our model	5.10613	9.2565	9.9414	639.493	7.68716	0.015734
	Cantone et al	8.33333	5.55556	5.55556	639.493	11.6667	0.0610004
	Attractor #12: Ash1 overexpression induced by glucose
	Genes	Cbf1	Gal4	Swi5	Gal80	Ash1	AttractorDistanceToExperimental
	Experimental	9.27591	5.453	5.01836	10.5018	367.512	-
	Our model	30.901	5.45302	9.94154	11.0744	367.512	0.0328013
	Cantone et al	0.555556	1.11111	3.88889	6.11111	367.512	0.148733
	Overall attractor distance
	Our model						0.817516
	Cantone et al.						3.16975
	Our model over Cantone et al.						0.257912
	References
	1. Cantone I, Marucci L, Iorio F, Ricci MA, Belcastro V, Bansal M, et al. A yeast synthetic network for in vivo assessment of reverse-engineering and modeling approaches. Cell. 2009;137(1):172–181.

## Sheet: Candida consensus directed GRN
	Table P. The consensus "directed" C. albicans GRN inferred by our model using all 17 attractors.												Table Q. Comparison between C. albicans experimental transcriptional profiles and attractors inferred by the consensus "directed" GRN.
	Adjacency Matrix												Attractor #1: Δ/Δefg1 White
		WOR1	WOR2	WOR3	WOR4	EFG1	AHR1	CZF1	SSN6	RBF1			Genes	WOR1	WOR2	WOR3	WOR4	EFG1	AHR1	CZF1	SSN6	RBF1
	Wor1	1	1	-1	1	-1	-1	1	0	0			Experimental transcription profile	26.4923	324.43	75.2249	153.36	0	72.2044	57.0427	816.794	138.122
	Wor2	1	-1	1	-1	-1	1	-1	0	0			Attractor produced by the inferred GRN	233.449	377.538	143.389	104.612	0	30.1903	63.1605	1195.31	149.507
	Wor3	1	0	1	1	0	0	0	0	0			Attractor Distance	0.143225
	Wor4	-1	-1	-1	-1	-1	-1	-1	0	0			Attractor #2: Δ/Δefg1 Opaque
	Efg1	-1	-1	-1	0	1	0	0	0	0			Genes	WOR1	WOR2	WOR3	WOR4	EFG1	AHR1	CZF1	SSN6	RBF1
	Ahr1	1	1	-1	0	-1	-1	0	0	0			Experimental transcription profile	1276.77	429.49	44.3843	99.566	0	1.34935	10.2073	862.612	121.267
	Czf1	0	1	1	1	0	0	1	0	0			Attractor produced by the inferred GRN	233.384	377.474	143.389	104.612	0	30.1903	63.1454	1197.09	149.507
	Ssn6	-1	-1	1	1	1	0	-1	0	0			Attractor Distance	0.164723
	Rbf1	0	0	0	0	0	0	0	0	0			Attractor #3: WT White
	Logic Gates Matrix												Genes	WOR1	WOR2	WOR3	WOR4	EFG1	AHR1	CZF1	SSN6	RBF1
		WOR1	WOR2	WOR3	WOR4	EFG1	AHR1	CZF1	SSN6	RBF1			Experimental transcription profile	22.8824	409.76	47.4536	94.7048	871.096	26.0572	61.1881	993.003	175.734
	Activator Syn/Idp	1	1	1	1	0	1	1	0	0			Attractor produced by the inferred GRN	15.8986	159.21	25.1466	104.613	1002.26	30.1874	63.1009	1202.16	149.507
	Inhibitor Syn/Idp	0	0	0	1	0	1	0	0	0			Attractor Distance	0.0682538
	f0s												Attractor #4: WT Opaque
		WOR1	WOR2	WOR3	WOR4	EFG1	AHR1	CZF1	SSN6	RBF1			Genes	WOR1	WOR2	WOR3	WOR4	EFG1	AHR1	CZF1	SSN6	RBF1
	values	0.183	0.234	0.124	0.458	0.388	0.407	0.166	0.286	0.523			Experimental transcription profile	726.434	1579.52	1652.21	59.6966	76.3211	35.1818	334.666	1317.79	123.856
	The network topology table represents the direct activating, inhibiting, and null connections by 1, -1, and 0, respectively. The protein coordination matrix represents the independent and cooperative interactions between TFs by 0 and 1.												Attractor produced by the inferred GRN	232.394	376.494	143.248	104.612	374.72	30.1902	62.9755	1214.79	149.507
													Attractor Distance	0.359947
													Attractor #5: Δ/Δwor4 White
													Genes	WOR1	WOR2	WOR3	WOR4	EFG1	AHR1	CZF1	SSN6	RBF1
													Experimental transcription profile	23.193	250.47	33.2794	0	656.878	20.9294	33.5335	812.86	156.273
													Attractor produced by the inferred GRN	12.2151	155.514	23.1417	0	1231.07	30.1874	88.5216	1195.16	149.507
													Attractor Distance	0.10425
													Attractor #6: Δ/Δwor1 White
													Genes	WOR1	WOR2	WOR3	WOR4	EFG1	AHR1	CZF1	SSN6	RBF1
													Experimental transcription profile	0	475.141	49.0395	104.214	448.181	25.6419	37.7902	719.727	143.563
													Attractor produced by the inferred GRN	0	377.436	143.263	104.612	370.775	30.1903	63.1916	1191.54	149.507
													Attractor Distance	0.0576192
													Attractor #7: Δ/Δwor3 White
													Genes	WOR1	WOR2	WOR3	WOR4	EFG1	AHR1	CZF1	SSN6	RBF1
													Experimental transcription profile	60.364	460.03	0	59.8387	490.797	12.1837	44.9541	846.164	122.242
													Attractor produced by the inferred GRN	233.17	377.259	0	104.612	371.543	30.1902	63.1509	1196.45	149.507
													Attractor Distance	0.119445
													Attractor #8: Δ/Δwor3 Opaque
													Genes	WOR1	WOR2	WOR3	WOR4	EFG1	AHR1	CZF1	SSN6	RBF1
													Experimental transcription profile	1826.58	537.342	0	166.095	127.163	20.7594	487.663	2436.16	196.869
													Attractor produced by the inferred GRN	15.8756	159.187	0	104.613	1001.46	30.1874	62.3721	1258.28	149.507
													Attractor Distance	0.443014
													Attractor #9: Δ/Δahr1 White
													Genes	WOR1	WOR2	WOR3	WOR4	EFG1	AHR1	CZF1	SSN6	RBF1
													Experimental transcription profile	17.4807	154.794	24.1965	159.014	602.357	0	57.7758	1399.38	197.816
													Attractor produced by the inferred GRN	231.671	375.774	158.87	104.612	417.349	0	62.9411	1217.97	149.507
													Attractor Distance	0.126142
													Attractor #10: Δ/Δahr1 Opaque
													Genes	WOR1	WOR2	WOR3	WOR4	EFG1	AHR1	CZF1	SSN6	RBF1
													Experimental transcription profile	1238.64	815.46	1641.2	76.6552	74.5255	0	262.506	1183.96	125.686
													Attractor produced by the inferred GRN	232.133	376.227	158.921	104.612	413.471	0	63.0293	1209.59	149.507
													Attractor Distance	0.298966
													Attractor #11: Δ/Δczf1 White
													Genes	WOR1	WOR2	WOR3	WOR4	EFG1	AHR1	CZF1	SSN6	RBF1
													Experimental transcription profile	11.4977	188.966	22.7519	88.6825	1323.38	60.8956	0	1725.7	144.094
													Attractor produced by the inferred GRN	15.8018	159.116	25.1092	104.613	1003.72	30.1874	0	1230.65	149.507
													Attractor Distance	0.112891
													Attractor #12: Δ/Δczf1 Opaque
													Genes	WOR1	WOR2	WOR3	WOR4	EFG1	AHR1	CZF1	SSN6	RBF1
													Experimental transcription profile	1061.33	1434.59	61.1891	125.712	88.9616	14.2703	0	1258.59	149.602
													Attractor produced by the inferred GRN	232.502	376.601	143.25	104.612	374.116	30.1902	0	1212.49	149.507
													Attractor Distance	0.195071
													Attractor #13: Δ/Δwor2 White
													Genes	WOR1	WOR2	WOR3	WOR4	EFG1	AHR1	CZF1	SSN6	RBF1
													Experimental transcription profile	13.6655	0	27.6713	110.695	1054.9	34.3979	109.309	1751.38	194.402
													Attractor produced by the inferred GRN	15.8294	0	25.1245	104.613	1003.12	30.1874	62.7772	1231.65	149.507
													Attractor Distance	0.0747213
													Attractor #14: Δ/Δssn6 Opaque
													Genes	WOR1	WOR2	WOR3	WOR4	EFG1	AHR1	CZF1	SSN6	RBF1
													Experimental transcription profile	1395.4	420.84	583.869	109.986	86.3932	10.6025	426.163	0	96.5397
													Attractor produced by the inferred GRN	235.922	380.029	143.285	104.612	364.001	30.1905	63.7996	0	149.507
													Attractor Distance	0.27239
													Attractor #15: Δ/Δrbf1 Opaque
													Genes	WOR1	WOR2	WOR3	WOR4	EFG1	AHR1	CZF1	SSN6	RBF1
													Experimental transcription profile	286.283	324.304	578.968	52.6603	867.166	31.8191	106.089	1424.7	0
													Attractor produced by the inferred GRN	15.8785	159.19	25.1436	104.613	1002.38	30.1874	62.9306	1218.95	0
													Attractor Distance	0.133144
													Attractor #16: Δ/Δwor1&rbf1 White
													Genes	WOR1	WOR2	WOR3	WOR4	EFG1	AHR1	CZF1	SSN6	RBF1
													Experimental transcription profile	0	131.433	41.518	35.6223	751.585	42.1884	56.3502	913.384	0
													Attractor produced by the inferred GRN	0	159.265	25.1751	104.613	1001.17	30.1874	63.1287	1199.07	0
													Attractor Distance	0.103206
													Attractor #17: Δ/Δwor1&ssn6 White
													Genes	WOR1	WOR2	WOR3	WOR4	EFG1	AHR1	CZF1	SSN6	RBF1
													Experimental transcription profile	0	185.557	54.8411	72.2758	800.653	33.9758	134.021	0	148.485
													Attractor produced by the inferred GRN	0	159.297	25.162	104.613	1001.67	30.1874	63.8002	0	149.507
													Attractor Distance	0.0647561
