# Supplementary material for: Inferring gene regulatory networks using transcriptional profiles as dynamical attractors
Source: PLoS Comput Biol. 2023 Aug 22;19(8):e1010991. doi: 10.1371/journal.pcbi.1010991 (PMC10473541; doi:10.1371/journal.pcbi.1010991)
Supplement: S2 Data — (XLSX) [file pcbi.1010991.s003.xlsx]

## Sheet: in silico datasets
	Attractors of the 5-gene in silico GRN
	Indicator	Gene1	Gene2	Gene3	Gene4	Gene5
	-1	17	23	27	13	42
	-1	3207	0	27	13	6759
	-1	17	3952	27	13	42
	-1	17	23	4754	13	42
	-1	3206	0	4754	13	6759
	-1	17	3952	4754	13	42
	-1	17	23	0	2172	42
	-1	3207	0	0	2172	6759
	-1	17	3952	0	2172	42
		Gene1	Gene2	Gene3	Gene4	Gene5
	Gene lengths	669	606	579	642	603
		Gene1	Gene2	Gene3	Gene4	Gene5
	Promoter Strengths for attractor #1	60	67	77	39	114
	Promoter Strengths for attractor #2	60	67	77	39	114
	Promoter Strengths for attractor #3	60	67	77	39	114
	Promoter Strengths for attractor #4	60	67	77	39	114
	Promoter Strengths for attractor #5	60	67	77	39	114
	Promoter Strengths for attractor #6	60	67	77	39	114
	Promoter Strengths for attractor #7	60	67	77	39	114
	Promoter Strengths for attractor #8	60	67	77	39	114
	Promoter Strengths for attractor #9	60	67	77	39	114
	The indicator specifies which gene has been knocked out or overexpressed. If the indicator is -1, no gene has been knocked out or overexpressed. If the ith gene has been knocked out, the indicator will be (-1 + i). If the ith gene has been overexpressed, the indicator will be (-1 - i).
	Attractors of the 6-gene in silico GRN
	Indicator	Gene1	Gene2	Gene3	Gene4	Gene5	Gene6
	-1	17	23	27	13	42	31
	-1	3206	3953	0	13	42	31
	-1	17	23	4754	13	42	4964
	-1	17	23	27	2172	0	31
	-1	3206	3953	0	2172	0	31
	-1	17	23	4755	2172	0	4966
	-1	17	23	27	13	6758	31
	-1	3205	3953	0	13	6757	31
	-1	17	23	4754	13	6757	4964
		Gene1	Gene2	Gene3	Gene4	Gene5	Gene6
	Gene lengths	669	606	579	642	603	720
		Gene1	Gene2	Gene3	Gene4	Gene5	Gene6
	Promoter Strengths for attractor #1	60	67	77	39	114	100
	Promoter Strengths for attractor #2	60	67	77	39	114	100
	Promoter Strengths for attractor #3	60	67	77	39	114	100
	Promoter Strengths for attractor #4	60	67	77	39	114	100
	Promoter Strengths for attractor #5	60	67	77	39	114	100
	Promoter Strengths for attractor #6	60	67	77	39	114	100
	Promoter Strengths for attractor #7	60	67	77	39	114	100
	Promoter Strengths for attractor #8	60	67	77	39	114	100
	Promoter Strengths for attractor #9	60	67	77	39	114	100
	The indicator specifies which gene has been knocked out or overexpressed. If the indicator is -1, no gene has been knocked out or overexpressed. If the ith gene has been knocked out, the indicator will be (-1 + i). If the ith gene has been overexpressed, the indicator will be (-1 - i).
	Attractors of the 7-gene in silico GRN
	Indicator	Gene1	Gene2	Gene3	Gene4	Gene5	Gene6	Gene7
	-1	17	23	27	13	42	31	38
	-1	17	3953	4755	13	0	31	38
	-1	0	23	27	4343	42	0	12421
	-1	0	3953	4755	4344	0	0	12426
	-1	17	23	27	13	6759	31	38
	-1	0	23	27	4342	6757	0	12419
	-1	3206	23	27	13	42	4965	38
	-1	3207	3953	4755	13	0	4966	38
	-1	3206	23	27	13	6758	4965	38
		Gene1	Gene2	Gene3	Gene4	Gene5	Gene6	Gene7
	Gene lengths	669	606	579	642	603	720	633
		Gene1	Gene2	Gene3	Gene4	Gene5	Gene6	Gene7
	Promoter Strengths for attractor #1	60	67	77	39	114	100	110
	Promoter Strengths for attractor #2	60	67	77	39	114	100	110
	Promoter Strengths for attractor #3	60	67	77	39	114	100	110
	Promoter Strengths for attractor #4	60	67	77	39	114	100	110
	Promoter Strengths for attractor #5	60	67	77	39	114	100	110
	Promoter Strengths for attractor #6	60	67	77	39	114	100	110
	Promoter Strengths for attractor #7	60	67	77	39	114	100	110
	Promoter Strengths for attractor #8	60	67	77	39	114	100	110
	Promoter Strengths for attractor #9	60	67	77	39	114	100	110
	The indicator specifies which gene has been knocked out or overexpressed. If the indicator is -1, no gene has been knocked out or overexpressed. If the ith gene has been knocked out, the indicator will be (-1 + i). If the ith gene has been overexpressed, the indicator will be (-1 - i).
	Attractors of the 8-gene in silico GRN
	Indicator	Gene1	Gene2	Gene3	Gene4	Gene5	Gene6	Gene7	Gene8
	-1	17	23	27	13	42	31	38	26
	-1	3206	23	27	13	6759	31	38	26
	-1	0	3953	27	2172	42	31	38	9345
	-1	17	23	4755	13	42	0	38	26
	-1	3207	23	4755	13	6759	0	38	26
	-1	0	3953	4755	2172	42	0	38	9346
	-1	17	23	0	13	42	4965	6212	26
	-1	3206	23	0	13	6757	4964	6211	26
	-1	0	3952	0	2172	42	4965	6212	9345
	-1	0	23	27	2172	42	31	38	4673
	-1	0	23	4755	2172	42	0	38	4674
	-1	0	23	0	2172	42	4965	6212	4673
		Gene1	Gene2	Gene3	Gene4	Gene5	Gene6	Gene7	Gene8
	Gene lengths	669	606	579	642	603	720	633	612
		Gene1	Gene2	Gene3	Gene4	Gene5	Gene6	Gene7	Gene8
	Promoter Strengths for attractor #1	60	67	77	39	114	100	110	80
	Promoter Strengths for attractor #2	60	67	77	39	114	100	110	80
	Promoter Strengths for attractor #3	60	67	77	39	114	100	110	80
	Promoter Strengths for attractor #4	60	67	77	39	114	100	110	80
	Promoter Strengths for attractor #5	60	67	77	39	114	100	110	80
	Promoter Strengths for attractor #6	60	67	77	39	114	100	110	80
	Promoter Strengths for attractor #7	60	67	77	39	114	100	110	80
	Promoter Strengths for attractor #8	60	67	77	39	114	100	110	80
	Promoter Strengths for attractor #9	60	67	77	39	114	100	110	80
	Promoter Strengths for attractor #10	60	67	77	39	114	100	110	80
	Promoter Strengths for attractor #11	60	67	77	39	114	100	110	80
	Promoter Strengths for attractor #12	60	67	77	39	114	100	110	80
	The indicator specifies which gene has been knocked out or overexpressed. If the indicator is -1, no gene has been knocked out or overexpressed. If the ith gene has been knocked out, the indicator will be (-1 + i). If the ith gene has been overexpressed, the indicator will be (-1 - i).
	Attractors of the 9-gene in silico GRN
	Indicator	Gene1	Gene2	Gene3	Gene4	Gene5	Gene6	Gene7	Gene8	Gene9
	-1	17	23	27	13	42	31	38	26	39
	-1	0	0	27	2172	42	31	38	26	39
	-1	0	3953	27	13	13518	31	0	0	39
	-1	0	0	27	2172	6759	31	38	0	39
	-1	6413	0	9510	0	42	0	38	0	6496
	-1	0	3953	9510	0	13519	0	0	0	6496
	-1	0	0	27	4343	42	4965	38	26	39
	-1	0	0	27	4344	6759	4965	38	0	39
	-1	0	23	27	13	42	31	6213	26	39
	-1	0	0	27	2172	42	31	6213	26	39
	-1	0	23	9510	0	42	0	6213	26	6496
	-1	0	0	27	2172	6759	31	6213	0	39
	-1	0	0	27	4343	42	4965	6212	26	39
	-1	0	0	27	4344	6759	4966	6213	0	39
	-1	17	0	27	13	0	31	38	4674	39
	-1	0	0	27	2172	0	31	38	4674	39
	-1	0	0	27	4344	0	4966	38	4674	39
	-1	0	0	27	13	0	31	6213	4674	39
	-1	0	0	9510	0	0	0	6213	4674	6496
	-1	0	0	27	2172	0	31	6213	4674	39
	-1	0	0	27	4344	0	4966	6213	4674	39
		Gene1	Gene2	Gene3	Gene4	Gene5	Gene6	Gene7	Gene8	Gene9
	Gene lengths	669	606	579	642	603	720	633	612	666
		Gene1	Gene2	Gene3	Gene4	Gene5	Gene6	Gene7	Gene8	Gene9
	Promoter Strengths for attractor #1	60	67	77	39	114	100	110	80	121
	Promoter Strengths for attractor #2	60	67	77	39	114	100	110	80	121
	Promoter Strengths for attractor #3	60	67	77	39	114	100	110	80	121
	Promoter Strengths for attractor #4	60	67	77	39	114	100	110	80	121
	Promoter Strengths for attractor #5	60	67	77	39	114	100	110	80	121
	Promoter Strengths for attractor #6	60	67	77	39	114	100	110	80	121
	Promoter Strengths for attractor #7	60	67	77	39	114	100	110	80	121
	Promoter Strengths for attractor #8	60	67	77	39	114	100	110	80	121
	Promoter Strengths for attractor #9	60	67	77	39	114	100	110	80	121
	Promoter Strengths for attractor #10	60	67	77	39	114	100	110	80	121
	Promoter Strengths for attractor #11	60	67	77	39	114	100	110	80	121
	Promoter Strengths for attractor #12	60	67	77	39	114	100	110	80	121
	Promoter Strengths for attractor #13	60	67	77	39	114	100	110	80	121
	Promoter Strengths for attractor #14	60	67	77	39	114	100	110	80	121
	Promoter Strengths for attractor #15	60	67	77	39	114	100	110	80	121
	Promoter Strengths for attractor #16	60	67	77	39	114	100	110	80	121
	Promoter Strengths for attractor #17	60	67	77	39	114	100	110	80	121
	Promoter Strengths for attractor #18	60	67	77	39	114	100	110	80	121
	Promoter Strengths for attractor #19	60	67	77	39	114	100	110	80	121
	Promoter Strengths for attractor #20	60	67	77	39	114	100	110	80	121
	Promoter Strengths for attractor #21	60	67	77	39	114	100	110	80	121
	The indicator specifies which gene has been knocked out or overexpressed. If the indicator is -1, no gene has been knocked out or overexpressed. If the ith gene has been knocked out, the indicator will be (-1 + i). If the ith gene has been overexpressed, the indicator will be (-1 - i).

## Sheet: in vivo datasets
	Attractors of the GRN built in S. cerevisiae
	Indicator	CBF1	GAL4	SWI5	GAL80	ASH1
	-1	46.3914	10.0616	73.9828	11.0485	23.7379
	-2	1081.72	9.93452	368.993	13.3996	98.2999
	-3	161.358	169.576	391.839	12.245	78.6541
	-4	199.344	10.501	437.797	11.0613	68.3934
	-5	9.66286	8.66851	6.23671	1093.03	8.70866
	-6	34.4375	7.52995	29.285	9.24025	382.22
	-1	6.4343	8.19144	5.58846	9.16277	10.2611
	-2	2841.53	11.7191	117.44	9.45308	32.9556
	-3	82.947	270.431	72.88	12.373	15.0058
	-4	64.3314	10.155	318.272	13.4461	19.9841
	-5	5.10691	8.4023	7.67829	639.493	7.68716
	-6	9.27591	5.453	5.01836	10.5018	367.512
		CBF1	GAL4	SWI5	GAL80	ASH1
	Gene lengths	1056	2646	2130	1767	1308
		CBF1	GAL4	SWI5	GAL80	ASH1
	Promoter Strengths for attractor #1	0.04	0.000882	0.0201	0.0147	0.0182
	Promoter Strengths for attractor #2	0.04	0.000882	0.0201	0.0147	0.0182
	Promoter Strengths for attractor #3	0.04	0.000882	0.0201	0.0147	0.0182
	Promoter Strengths for attractor #4	0.04	0.000882	0.0201	0.0147	0.0182
	Promoter Strengths for attractor #5	0.04	0.000882	0.0201	0.0147	0.0182
	Promoter Strengths for attractor #6	0.04	0.000882	0.0201	0.0147	0.0182
	Promoter Strengths for attractor #7	0.04	0.000882	0.0022	0.0147	0.0182
	Promoter Strengths for attractor #8	0.04	0.000882	0.0022	0.0147	0.0182
	Promoter Strengths for attractor #9	0.04	0.000882	0.0022	0.0147	0.0182
	Promoter Strengths for attractor #10	0.04	0.000882	0.0022	0.0147	0.0182
	Promoter Strengths for attractor #11	0.04	0.000882	0.0022	0.0147	0.0182
	Promoter Strengths for attractor #12	0.04	0.000882	0.0022	0.0147	0.0182
	The indicator specifies which gene has been knocked out or overexpressed. If the indicator is -1, no gene has been knocked out or overexpressed. If the ith gene has been knocked out, the indicator will be (-1 + i). If the ith gene has been overexpressed, the indicator will be (-1 - i).
	Attractors of the C. albicans white-opaque switch core GRN
	Indicator	WOR1	WOR2	WOR3	WOR4	EFG1	AHR1	CZF1	SSN6	RBF1
	0	0	475.141	49.0395	104.214	448.181	25.6419	37.7902	719.727	143.563
	1	13.6655	0	27.6713	110.695	1054.9	34.3979	109.309	1751.38	194.402
	-1	22.8824	409.76	47.4536	94.7048	871.096	26.0572	61.1881	993.003	175.734
	-1	726.434	1579.52	1652.21	59.6966	76.3211	35.1818	334.666	1317.79	123.856
	2	60.364	460.03	0	59.8387	490.797	12.1837	44.9541	846.164	122.242
	2	1826.58	537.342	0	166.095	127.163	20.7594	487.663	2436.16	196.869
	3	23.193	250.47	33.2794	0	656.878	20.9294	33.5335	812.86	156.273
	4	26.4923	324.43	75.2249	153.36	0	72.2044	57.0427	816.794	138.122
	4	1276.77	429.49	44.3843	99.566	0	1.34935	10.2073	862.612	121.267
	5	17.4807	154.794	24.1965	159.014	602.357	0	57.7758	1399.38	197.816
	5	1238.64	815.46	1641.2	76.6552	74.5255	0	262.506	1183.96	125.686
	6	11.4977	188.966	22.7519	88.6825	1323.38	60.8956	0	1725.7	144.094
	6	1061.33	1434.59	61.1891	125.712	88.9616	14.2703	0	1258.59	149.602
	8	286.283	324.304	578.968	52.6603	867.166	31.8191	106.089	1424.7	0
	7	1395.4	420.84	583.869	109.986	86.3932	10.6025	426.163	0	96.5397
	0,7	0	185.557	54.8411	72.2758	800.653	33.9758	134.021	0	148.485
	0,8	0	131.433	41.518	35.6223	751.585	42.1884	56.3502	913.384	0
		WOR1	WOR2	WOR3	WOR4	EFG1	AHR1	CZF1	SSN6	RBF1
	Gene lengths	2358	1341	1926	1206	1653	1875	1158	3243	1605
		WOR1	WOR2	WOR3	WOR4	EFG1	AHR1	CZF1	SSN6	RBF1
	Promoter Strengths for attractor #1	37	56.6	60.2	13.6	1.14	7.3	54.4	1.99	0.71
	Promoter Strengths for attractor #2	37	56.6	60.2	13.6	1.14	7.3	54.4	1.99	0.71
	Promoter Strengths for attractor #3	37	56.6	60.2	13.6	1.14	7.3	54.4	1.99	0.71
	Promoter Strengths for attractor #4	37	56.6	60.2	13.6	1.14	7.3	54.4	1.99	0.71
	Promoter Strengths for attractor #5	37	56.6	60.2	13.6	1.14	7.3	54.4	1.99	0.71
	Promoter Strengths for attractor #6	37	56.6	60.2	13.6	1.14	7.3	54.4	1.99	0.71
	Promoter Strengths for attractor #7	37	56.6	60.2	13.6	1.14	7.3	54.4	1.99	0.71
	Promoter Strengths for attractor #8	37	56.6	60.2	13.6	1.14	7.3	54.4	1.99	0.71
	Promoter Strengths for attractor #9	37	56.6	60.2	13.6	1.14	7.3	54.4	1.99	0.71
	Promoter Strengths for attractor #10	37	56.6	60.2	13.6	1.14	7.3	54.4	1.99	0.71
	Promoter Strengths for attractor #11	37	56.6	60.2	13.6	1.14	7.3	54.4	1.99	0.71
	Promoter Strengths for attractor #12	37	56.6	60.2	13.6	1.14	7.3	54.4	1.99	0.71
	Promoter Strengths for attractor #13	37	56.6	60.2	13.6	1.14	7.3	54.4	1.99	0.71
	Promoter Strengths for attractor #14	37	56.6	60.2	13.6	1.14	7.3	54.4	1.99	0.71
	Promoter Strengths for attractor #15	37	56.6	60.2	13.6	1.14	7.3	54.4	1.99	0.71
	Promoter Strengths for attractor #16	37	56.6	60.2	13.6	1.14	7.3	54.4	1.99	0.71
	Promoter Strengths for attractor #17	37	56.6	60.2	13.6	1.14	7.3	54.4	1.99	0.71
	The indicator specifies which gene has been knocked out or overexpressed. If the indicator is -1, no gene has been knocked out or overexpressed. If the ith gene has been knocked out, the indicator will be (-1 + i). If the ith gene has been overexpressed, the indicator will be (-1 - i).
	Physical interactions between C. albicans TFs and genes indicated by ChIP data
		WOR1	WOR2	WOR3	WOR4	EFG1	AHR1	CZF1	SSN6	RBF1
	Wor1	1	1	1	1	1	1	1	0	0
	Wor2	1	1	1	1	1	1	1	0	0
	Wor3	1	0	1	1	0	0	0	0	0
	Wor4	1	1	1	1	1	1	1	0	0
	Efg1	1	1	1	0	1	0	1	0	0
	Ahr1	1	1	1	0	1	1	0	0	0
	Czf1	0	1	1	1	0	0	1	0	0
	Ssn6	1	1	1	1	1	0	1	0	0
	Rbf1	0	0	0	0	0	0	0	0	0
	Positive interactions are indicated by 1 and negative interactions are indicated by 0.

## Sheet: GRN_5 results
	Adjacency matrix for inferred GRN #1							Adjacency matrix for inferred GRN #2							Adjacency matrix for inferred GRN #3							Adjacency matrix for inferred GRN #4							Adjacency matrix for inferred GRN #5							Adjacency matrix for inferred GRN #6							Adjacency matrix for inferred GRN #7
		Gene 1	Gene 2	Gene 3	Gene 4	Gene 5			Gene 1	Gene 2	Gene 3	Gene 4	Gene 5			Gene 1	Gene 2	Gene 3	Gene 4	Gene 5			Gene 1	Gene 2	Gene 3	Gene 4	Gene 5			Gene 1	Gene 2	Gene 3	Gene 4	Gene 5			Gene 1	Gene 2	Gene 3	Gene 4	Gene 5			Gene 1	Gene 2	Gene 3	Gene 4	Gene 5
	Gene 1	1	0	0	0	0		Gene 1	0	-1	-1	0	0		Gene 1	1	-1	-1	-1	-1		Gene 1	0	-1	-1	-1	0		Gene 1	1	0	0	-1	0		Gene 1	1	0	0	0	0		Gene 1	-1	0	-1	-1	0
	Gene 2	-1	1	0	0	0		Gene 2	-1	1	-1	0	0		Gene 2	0	1	0	0	-1		Gene 2	0	1	-1	0	0		Gene 2	0	1	0	1	-1		Gene 2	-1	1	-1	0	-1		Gene 2	0	1	0	0	0
	Gene 3	0	0	1	-1	0		Gene 3	0	0	1	0	0		Gene 3	0	0	1	-1	0		Gene 3	-1	0	1	-1	0		Gene 3	0	0	1	0	0		Gene 3	0	0	1	-1	-1		Gene 3	-1	-1	1	-1	0
	Gene 4	0	0	-1	1	0		Gene 4	0	0	-1	1	0		Gene 4	0	0	-1	1	0		Gene 4	-1	-1	-1	1	0		Gene 4	0	0	0	1	0		Gene 4	0	0	-1	1	-1		Gene 4	-1	0	-1	1	0
	Gene 5	1	-1	0	0	1		Gene 5	1	0	0	0	1		Gene 5	1	1	-1	-1	1		Gene 5	1	-1	0	-1	1		Gene 5	0	-1	0	-1	1		Gene 5	-1	-1	-1	-1	1		Gene 5	1	-1	1	1	1
	Protein coordination matrix for inferred GRN #1							Protein coordination matrix for inferred GRN #2							Protein coordination matrix for inferred GRN #3							Protein coordination matrix for inferred GRN #4							Protein coordination matrix for inferred GRN #5							Protein coordination matrix for inferred GRN #6							Protein coordination matrix for inferred GRN #7
		Gene 1	Gene 2	Gene 3	Gene 4	Gene 5			Gene 1	Gene 2	Gene 3	Gene 4	Gene 5			Gene 1	Gene 2	Gene 3	Gene 4	Gene 5			Gene 1	Gene 2	Gene 3	Gene 4	Gene 5			Gene 1	Gene 2	Gene 3	Gene 4	Gene 5			Gene 1	Gene 2	Gene 3	Gene 4	Gene 5			Gene 1	Gene 2	Gene 3	Gene 4	Gene 5
	Activator Syn/Idp	0	1	0	0	0		Activator Syn/Idp	0	1	1	0	1		Activator Syn/Idp	0	0	1	0	0		Activator Syn/Idp	0	0	1	1	1		Activator Syn/Idp	1	1	0	1	0		Activator Syn/Idp	0	1	0	1	0		Activator Syn/Idp	1	0	0	1	1
	Inhibitor Syn/Idp	1	0	0	1	0		Inhibitor Syn/Idp	1	1	1	1	1		Inhibitor Syn/Idp	0	0	1	1	1		Inhibitor Syn/Idp	1	0	1	1	0		Inhibitor Syn/Idp	0	1	1	0	0		Inhibitor Syn/Idp	1	0	1	1	1		Inhibitor Syn/Idp	1	1	1	0	1
	f0s for inferred GRN #1							f0s for inferred GRN #2							f0s for inferred GRN #3							f0s for inferred GRN #4							f0s for inferred GRN #5							f0s for inferred GRN #6							f0s for inferred GRN #7
		Gene 1	Gene 2	Gene 3	Gene 4	Gene 5			Gene 1	Gene 2	Gene 3	Gene 4	Gene 5			Gene 1	Gene 2	Gene 3	Gene 4	Gene 5			Gene 1	Gene 2	Gene 3	Gene 4	Gene 5			Gene 1	Gene 2	Gene 3	Gene 4	Gene 5			Gene 1	Gene 2	Gene 3	Gene 4	Gene 5			Gene 1	Gene 2	Gene 3	Gene 4	Gene 5
	values	0.00052	0.00544	0.00507	0.00087	0.0001575		values	0.000465	0.0046975	0.00286	0.00053	0.000565		values	0.00113	0.00686333	0.00327667	0.00032	0.00148		values	0.002125	0.00317667	0.00284	0.0007775	0.000565		values	5e-05	0.002395	0.003205	0.000903333	0.00138		values	0.00106667	0.00592	0.00617	0.00085	0.001235		values	0.00066	0.002848	0.0027425	0.90639	0.00088
	Hill coefficients for inferred GRN #1							Hill coefficients for inferred GRN #2							Hill coefficients for inferred GRN #3							Hill coefficients for inferred GRN #4							Hill coefficients for inferred GRN #5							Hill coefficients for inferred GRN #6							Hill coefficients for inferred GRN #7
		Gene 1	Gene 2	Gene 3	Gene 4	Gene 5			Gene 1	Gene 2	Gene 3	Gene 4	Gene 5			Gene 1	Gene 2	Gene 3	Gene 4	Gene 5			Gene 1	Gene 2	Gene 3	Gene 4	Gene 5			Gene 1	Gene 2	Gene 3	Gene 4	Gene 5			Gene 1	Gene 2	Gene 3	Gene 4	Gene 5			Gene 1	Gene 2	Gene 3	Gene 4	Gene 5
	values	10.0409	9.96434	9.96434	10.0509	10.0542		values	10.0409	9.96434	9.96434	10.0509	10.0542		values	10.0409	9.96434	9.96434	10.0509	10.0542		values	10.0409	9.96434	9.96434	10.0509	10.0542		values	10.0409	9.96434	9.96434	10.0509	10.0542		values	10.0409	9.96434	9.96434	10.0509	10.0542		values	10.0409	9.96434	9.96434	10.0509	10.0542
	Maximal transcription rates for inferred GRN #1							Maximal transcription rates for inferred GRN #2							Maximal transcription rates for inferred GRN #3							Maximal transcription rates for inferred GRN #4							Maximal transcription rates for inferred GRN #5							Maximal transcription rates for inferred GRN #6							Maximal transcription rates for inferred GRN #7
		Gene 1	Gene 2	Gene 3	Gene 4	Gene 5			Gene 1	Gene 2	Gene 3	Gene 4	Gene 5			Gene 1	Gene 2	Gene 3	Gene 4	Gene 5			Gene 1	Gene 2	Gene 3	Gene 4	Gene 5			Gene 1	Gene 2	Gene 3	Gene 4	Gene 5			Gene 1	Gene 2	Gene 3	Gene 4	Gene 5			Gene 1	Gene 2	Gene 3	Gene 4	Gene 5
	values	160.35	197.672	237.769	108.611	338.011		values	160.35	197.672	237.769	108.611	338.011		values	160.35	197.672	237.769	108.611	338.011		values	160.35	197.672	237.769	108.611	338.011		values	160.35	197.672	237.769	108.611	338.011		values	160.35	197.672	237.769	108.611	338.011		values	160.35	197.672	237.769	108.611	338.011
	Translation rates for inferred GRN #1							Translation rates for inferred GRN #2							Translation rates for inferred GRN #3							Translation rates for inferred GRN #4							Translation rates for inferred GRN #5							Translation rates for inferred GRN #6							Translation rates for inferred GRN #7
		Gene 1	Gene 2	Gene 3	Gene 4	Gene 5			Gene 1	Gene 2	Gene 3	Gene 4	Gene 5			Gene 1	Gene 2	Gene 3	Gene 4	Gene 5			Gene 1	Gene 2	Gene 3	Gene 4	Gene 5			Gene 1	Gene 2	Gene 3	Gene 4	Gene 5			Gene 1	Gene 2	Gene 3	Gene 4	Gene 5			Gene 1	Gene 2	Gene 3	Gene 4	Gene 5
	values	2.15247	2.37624	2.48705	2.24299	2.38806		values	2.15247	2.37624	2.48705	2.24299	2.38806		values	2.15247	2.37624	2.48705	2.24299	2.38806		values	2.15247	2.37624	2.48705	2.24299	2.38806		values	2.15247	2.37624	2.48705	2.24299	2.38806		values	2.15247	2.37624	2.48705	2.24299	2.38806		values	2.15247	2.37624	2.48705	2.24299	2.38806
	Degradation rates of mRNA for inferred GRN #1							Degradation rates of mRNA for inferred GRN #2							Degradation rates of mRNA for inferred GRN #3							Degradation rates of mRNA for inferred GRN #4							Degradation rates of mRNA for inferred GRN #5							Degradation rates of mRNA for inferred GRN #6							Degradation rates of mRNA for inferred GRN #7
		Gene 1	Gene 2	Gene 3	Gene 4	Gene 5			Gene 1	Gene 2	Gene 3	Gene 4	Gene 5			Gene 1	Gene 2	Gene 3	Gene 4	Gene 5			Gene 1	Gene 2	Gene 3	Gene 4	Gene 5			Gene 1	Gene 2	Gene 3	Gene 4	Gene 5			Gene 1	Gene 2	Gene 3	Gene 4	Gene 5			Gene 1	Gene 2	Gene 3	Gene 4	Gene 5
	values	0.05	0.0500183	0.0500146	0.050005	0.0500091		values	0.05	0.0500183	0.0500146	0.050005	0.0500091		values	0.05	0.0500183	0.0500146	0.050005	0.0500091		values	0.05	0.0500183	0.0500146	0.050005	0.0500091		values	0.05	0.0500183	0.0500146	0.050005	0.0500091		values	0.05	0.0500183	0.0500146	0.050005	0.0500091		values	0.05	0.0500183	0.0500146	0.050005	0.0500091
	Degradation rates of protein for inferred GRN #1							Degradation rates of protein for inferred GRN #2							Degradation rates of protein for inferred GRN #3							Degradation rates of protein for inferred GRN #4							Degradation rates of protein for inferred GRN #5							Degradation rates of protein for inferred GRN #6							Degradation rates of protein for inferred GRN #7
		Gene 1	Gene 2	Gene 3	Gene 4	Gene 5			Gene 1	Gene 2	Gene 3	Gene 4	Gene 5			Gene 1	Gene 2	Gene 3	Gene 4	Gene 5			Gene 1	Gene 2	Gene 3	Gene 4	Gene 5			Gene 1	Gene 2	Gene 3	Gene 4	Gene 5			Gene 1	Gene 2	Gene 3	Gene 4	Gene 5			Gene 1	Gene 2	Gene 3	Gene 4	Gene 5
	values	2.96494	2.96494	2.96494	2.96494	2.96494		values	2.96494	2.96494	2.96494	2.96494	2.96494		values	2.96494	2.96494	2.96494	2.96494	2.96494		values	2.96494	2.96494	2.96494	2.96494	2.96494		values	2.96494	2.96494	2.96494	2.96494	2.96494		values	2.96494	2.96494	2.96494	2.96494	2.96494		values	2.96494	2.96494	2.96494	2.96494	2.96494
	Minimal transcription rates of protein for inferred GRN #1							Minimal transcription rates of protein for inferred GRN #2							Minimal transcription rates of protein for inferred GRN #3							Minimal transcription rates of protein for inferred GRN #4							Minimal transcription rates of protein for inferred GRN #5							Minimal transcription rates of protein for inferred GRN #6							Minimal transcription rates of protein for inferred GRN #7
		Gene 1	Gene 2	Gene 3	Gene 4	Gene 5			Gene 1	Gene 2	Gene 3	Gene 4	Gene 5			Gene 1	Gene 2	Gene 3	Gene 4	Gene 5			Gene 1	Gene 2	Gene 3	Gene 4	Gene 5			Gene 1	Gene 2	Gene 3	Gene 4	Gene 5			Gene 1	Gene 2	Gene 3	Gene 4	Gene 5			Gene 1	Gene 2	Gene 3	Gene 4	Gene 5
	values	0.85	0	0	0.650065	2.10038		values	0.85	0	0	0.650065	2.10038		values	0.85	0	0	0.650065	2.10038		values	0.85	0	0	0.650065	2.10038		values	0.85	0	0	0.650065	2.10038		values	0.85	0	0	0.650065	2.10038		values	0.85	0	0	0.650065	2.10038
	Protein abundance thresholds producing half occupancy for inferred GRN #1							Protein abundance thresholds producing half occupancy for inferred GRN #2							Protein abundance thresholds producing half occupancy for inferred GRN #3							Protein abundance thresholds producing half occupancy for inferred GRN #4							Protein abundance thresholds producing half occupancy for inferred GRN #5							Protein abundance thresholds producing half occupancy for inferred GRN #6							Protein abundance thresholds producing half occupancy for inferred GRN #7
		Gene 1	Gene 2	Gene 3	Gene 4	Gene 5			Gene 1	Gene 2	Gene 3	Gene 4	Gene 5			Gene 1	Gene 2	Gene 3	Gene 4	Gene 5			Gene 1	Gene 2	Gene 3	Gene 4	Gene 5			Gene 1	Gene 2	Gene 3	Gene 4	Gene 5			Gene 1	Gene 2	Gene 3	Gene 4	Gene 5			Gene 1	Gene 2	Gene 3	Gene 4	Gene 5
	Protein 1	1170.27	1170.27	1170.27	1170.27	1170.27		Protein 1	1170.27	1170.27	1170.27	1170.27	1170.27		Protein 1	1170.27	1170.27	1170.27	1170.27	1170.27		Protein 1	1170.27	1170.27	1170.27	1170.27	1170.27		Protein 1	1170.27	1170.27	1170.27	1170.27	1170.27		Protein 1	1170.27	1170.27	1170.27	1170.27	1170.27		Protein 1	1170.27	1170.27	1170.27	1170.27	1170.27
	Protein 2	1583.66	1583.66	1583.66	1583.66	1583.66		Protein 2	1583.66	1583.66	1583.66	1583.66	1583.66		Protein 2	1583.66	1583.66	1583.66	1583.66	1583.66		Protein 2	1583.66	1583.66	1583.66	1583.66	1583.66		Protein 2	1583.66	1583.66	1583.66	1583.66	1583.66		Protein 2	1583.66	1583.66	1583.66	1583.66	1583.66		Protein 2	1583.66	1583.66	1583.66	1583.66	1583.66
	Protein 3	1993.87	1993.87	1993.87	1993.87	1993.87		Protein 3	1993.87	1993.87	1993.87	1993.87	1993.87		Protein 3	1993.87	1993.87	1993.87	1993.87	1993.87		Protein 3	1993.87	1993.87	1993.87	1993.87	1993.87		Protein 3	1993.87	1993.87	1993.87	1993.87	1993.87		Protein 3	1993.87	1993.87	1993.87	1993.87	1993.87		Protein 3	1993.87	1993.87	1993.87	1993.87	1993.87
	Protein 4	826.482	826.482	826.482	826.482	826.482		Protein 4	826.482	826.482	826.482	826.482	826.482		Protein 4	826.482	826.482	826.482	826.482	826.482		Protein 4	826.482	826.482	826.482	826.482	826.482		Protein 4	826.482	826.482	826.482	826.482	826.482		Protein 4	826.482	826.482	826.482	826.482	826.482		Protein 4	826.482	826.482	826.482	826.482	826.482
	Protein 5	2738.88	2738.88	2738.88	2738.88	2738.88		Protein 5	2738.88	2738.88	2738.88	2738.88	2738.88		Protein 5	2738.88	2738.88	2738.88	2738.88	2738.88		Protein 5	2738.88	2738.88	2738.88	2738.88	2738.88		Protein 5	2738.88	2738.88	2738.88	2738.88	2738.88		Protein 5	2738.88	2738.88	2738.88	2738.88	2738.88		Protein 5	2738.88	2738.88	2738.88	2738.88	2738.88
[truncated: 138 more columns]

## Sheet: GRN_6 results
	Adjacency matrix for inferred GRN #1								Adjacency matrix for inferred GRN #2								Adjacency matrix for inferred GRN #3								Adjacency matrix for inferred GRN #4								Adjacency matrix for inferred GRN #5								Adjacency matrix for inferred GRN #6								Adjacency matrix for inferred GRN #7
		Gene 1	Gene 2	Gene 3	Gene 4	Gene 5	Gene 6			Gene 1	Gene 2	Gene 3	Gene 4	Gene 5	Gene 6			Gene 1	Gene 2	Gene 3	Gene 4	Gene 5	Gene 6			Gene 1	Gene 2	Gene 3	Gene 4	Gene 5	Gene 6			Gene 1	Gene 2	Gene 3	Gene 4	Gene 5	Gene 6			Gene 1	Gene 2	Gene 3	Gene 4	Gene 5	Gene 6
	Gene 1	0	0	-1	1	0	-1		Gene 1	0	0	0	-1	0	-1		Gene 1	0	0	-1	0	-1	0		Gene 1	1	1	0	0	0	-1		Gene 1	0	0	1	0	0	0		Gene 1	1	0	-1	0	0	0		Gene 1
	Gene 2	1	1	0	-1	0	-1		Gene 2	0	0	0	1	0	0		Gene 2	1	1	0	0	0	0		Gene 2	0	0	0	0	0	0		Gene 2	0	1	0	-1	0	-1		Gene 2	1	1	-1	0	0	0		Gene 2
	Gene 3	0	-1	1	1	0	0		Gene 3	0	0	1	0	0	-1		Gene 3	-1	-1	1	0	-1	0		Gene 3	0	0	1	0	0	-1		Gene 3	-1	0	-1	0	0	0		Gene 3	0	-1	1	0	0	1		Gene 3
	Gene 4	0	0	0	-1	0	0		Gene 4	-1	1	-1	0	0	-1		Gene 4	-1	0	0	1	0	0		Gene 4	-1	0	0	1	0	-1		Gene 4	1	0	-1	0	-1	0		Gene 4	0	-1	-1	1	0	0		Gene 4
	Gene 5	0	0	-1	-1	1	0		Gene 5	0	-1	-1	0	1	0		Gene 5	0	0	0	-1	1	0		Gene 5	-1	-1	-1	-1	1	-1		Gene 5	1	0	-1	-1	1	0		Gene 5	0	0	0	-1	1	0		Gene 5
	Gene 6	-1	0	1	-1	0	1		Gene 6	1	0	-1	0	0	0		Gene 6	-1	-1	0	-1	0	1		Gene 6	0	0	1	0	0	1		Gene 6	0	0	1	0	0	0		Gene 6	0	-1	0	0	0	0		Gene 6
	Protein coordination matrix for inferred GRN #1								Protein coordination matrix for inferred GRN #2								Protein coordination matrix for inferred GRN #3								Protein coordination matrix for inferred GRN #4								Protein coordination matrix for inferred GRN #5								Protein coordination matrix for inferred GRN #6								Protein coordination matrix for inferred GRN #7
		Gene 1	Gene 2	Gene 3	Gene 4	Gene 5	Gene 6			Gene 1	Gene 2	Gene 3	Gene 4	Gene 5	Gene 6			Gene 1	Gene 2	Gene 3	Gene 4	Gene 5	Gene 6			Gene 1	Gene 2	Gene 3	Gene 4	Gene 5	Gene 6			Gene 1	Gene 2	Gene 3	Gene 4	Gene 5	Gene 6			Gene 1	Gene 2	Gene 3	Gene 4	Gene 5	Gene 6
	Activator Syn/Idp	1	0	0	1	0	1		Activator Syn/Idp	1	0	0	1	1	1		Activator Syn/Idp	1	1	0	1	1	1		Activator Syn/Idp	1	1	1	1	0	0		Activator Syn/Idp	1	1	0	0	1	1		Activator Syn/Idp	0	1	1	0	0	1		Activator Syn/Idp
	Inhibitor Syn/Idp	0	0	1	0	1	0		Inhibitor Syn/Idp	1	1	1	0	0	0		Inhibitor Syn/Idp	1	0	1	1	1	0		Inhibitor Syn/Idp	1	1	0	1	0	1		Inhibitor Syn/Idp	1	0	0	1	1	0		Inhibitor Syn/Idp	0	1	1	0	1	0		Inhibitor Syn/Idp
	f0s for inferred GRN #1								f0s for inferred GRN #2								f0s for inferred GRN #3								f0s for inferred GRN #4								f0s for inferred GRN #5								f0s for inferred GRN #6								f0s for inferred GRN #7
		Gene 1	Gene 2	Gene 3	Gene 4	Gene 5	Gene 6			Gene 1	Gene 2	Gene 3	Gene 4	Gene 5	Gene 6			Gene 1	Gene 2	Gene 3	Gene 4	Gene 5	Gene 6			Gene 1	Gene 2	Gene 3	Gene 4	Gene 5	Gene 6			Gene 1	Gene 2	Gene 3	Gene 4	Gene 5	Gene 6			Gene 1	Gene 2	Gene 3	Gene 4	Gene 5	Gene 6
	values	0.00875	0.00034	0.006155	0.00011	0.00335667	0.002875		values	0.655803	0.32676	0.0057	0.240968	0.00361167	0.00014		values	0.00178	0.00106	0.00497	0.00138	0.003085	0.00025		values	0.00101333	0.00052	0.00248	0.00123	0.00337	0.012085		values	0.000406667	0.015515	0.40439	0.00935	0.00647333	0.78184		values	0.001455	0.00062	0.002285	0.000938333	0.0050575	0.00046		values
	Hill coefficients for inferred GRN #1								Hill coefficients for inferred GRN #2								Hill coefficients for inferred GRN #3								Hill coefficients for inferred GRN #4								Hill coefficients for inferred GRN #5								Hill coefficients for inferred GRN #6								Hill coefficients for inferred GRN #7
		Gene 1	Gene 2	Gene 3	Gene 4	Gene 5	Gene 6			Gene 1	Gene 2	Gene 3	Gene 4	Gene 5	Gene 6			Gene 1	Gene 2	Gene 3	Gene 4	Gene 5	Gene 6			Gene 1	Gene 2	Gene 3	Gene 4	Gene 5	Gene 6			Gene 1	Gene 2	Gene 3	Gene 4	Gene 5	Gene 6			Gene 1	Gene 2	Gene 3	Gene 4	Gene 5	Gene 6
	values	10.041	10.0484	9.96434	10.0509	9.96434	10.0546		values	10.041	10.0484	9.96434	10.0509	9.96434	10.0546		values	10.041	10.0484	9.96434	10.0509	9.96434	10.0546		values	10.041	10.0484	9.96434	10.0509	9.96434	10.0546		values	10.041	10.0484	9.96434	10.0509	9.96434	10.0546		values	10.041	10.0484	9.96434	10.0509	9.96434	10.0546		values
	Maximal transcription rates for inferred GRN #1								Maximal transcription rates for inferred GRN #2								Maximal transcription rates for inferred GRN #3								Maximal transcription rates for inferred GRN #4								Maximal transcription rates for inferred GRN #5								Maximal transcription rates for inferred GRN #6								Maximal transcription rates for inferred GRN #7
		Gene 1	Gene 2	Gene 3	Gene 4	Gene 5	Gene 6			Gene 1	Gene 2	Gene 3	Gene 4	Gene 5	Gene 6			Gene 1	Gene 2	Gene 3	Gene 4	Gene 5	Gene 6			Gene 1	Gene 2	Gene 3	Gene 4	Gene 5	Gene 6			Gene 1	Gene 2	Gene 3	Gene 4	Gene 5	Gene 6			Gene 1	Gene 2	Gene 3	Gene 4	Gene 5	Gene 6
	values	160.337	197.657	237.75	108.602	337.984	248.3		values	160.337	197.657	237.75	108.602	337.984	248.3		values	160.337	197.657	237.75	108.602	337.984	248.3		values	160.337	197.657	237.75	108.602	337.984	248.3		values	160.337	197.657	237.75	108.602	337.984	248.3		values	160.337	197.657	237.75	108.602	337.984	248.3		values
	Translation rates for inferred GRN #1								Translation rates for inferred GRN #2								Translation rates for inferred GRN #3								Translation rates for inferred GRN #4								Translation rates for inferred GRN #5								Translation rates for inferred GRN #6								Translation rates for inferred GRN #7
		Gene 1	Gene 2	Gene 3	Gene 4	Gene 5	Gene 6			Gene 1	Gene 2	Gene 3	Gene 4	Gene 5	Gene 6			Gene 1	Gene 2	Gene 3	Gene 4	Gene 5	Gene 6			Gene 1	Gene 2	Gene 3	Gene 4	Gene 5	Gene 6			Gene 1	Gene 2	Gene 3	Gene 4	Gene 5	Gene 6			Gene 1	Gene 2	Gene 3	Gene 4	Gene 5	Gene 6
	values	2.15247	2.37624	2.48705	2.24299	2.38806	2		values	2.15247	2.37624	2.48705	2.24299	2.38806	2		values	2.15247	2.37624	2.48705	2.24299	2.38806	2		values	2.15247	2.37624	2.48705	2.24299	2.38806	2		values	2.15247	2.37624	2.48705	2.24299	2.38806	2		values	2.15247	2.37624	2.48705	2.24299	2.38806	2		values
	Degradation rates of mRNA for inferred GRN #1								Degradation rates of mRNA for inferred GRN #2								Degradation rates of mRNA for inferred GRN #3								Degradation rates of mRNA for inferred GRN #4								Degradation rates of mRNA for inferred GRN #5								Degradation rates of mRNA for inferred GRN #6								Degradation rates of mRNA for inferred GRN #7
		Gene 1	Gene 2	Gene 3	Gene 4	Gene 5	Gene 6			Gene 1	Gene 2	Gene 3	Gene 4	Gene 5	Gene 6			Gene 1	Gene 2	Gene 3	Gene 4	Gene 5	Gene 6			Gene 1	Gene 2	Gene 3	Gene 4	Gene 5	Gene 6			Gene 1	Gene 2	Gene 3	Gene 4	Gene 5	Gene 6			Gene 1	Gene 2	Gene 3	Gene 4	Gene 5	Gene 6
	values	0.0500116	0.0500017	0.0500001	0.050001	0.0500125	0.05		values	0.0500116	0.0500017	0.0500001	0.050001	0.0500125	0.05		values	0.0500116	0.0500017	0.0500001	0.050001	0.0500125	0.05		values	0.0500116	0.0500017	0.0500001	0.050001	0.0500125	0.05		values	0.0500116	0.0500017	0.0500001	0.050001	0.0500125	0.05		values	0.0500116	0.0500017	0.0500001	0.050001	0.0500125	0.05		values
	Degradation rates of protein for inferred GRN #1								Degradation rates of protein for inferred GRN #2								Degradation rates of protein for inferred GRN #3								Degradation rates of protein for inferred GRN #4								Degradation rates of protein for inferred GRN #5								Degradation rates of protein for inferred GRN #6								Degradation rates of protein for inferred GRN #7
		Gene 1	Gene 2	Gene 3	Gene 4	Gene 5	Gene 6			Gene 1	Gene 2	Gene 3	Gene 4	Gene 5	Gene 6			Gene 1	Gene 2	Gene 3	Gene 4	Gene 5	Gene 6			Gene 1	Gene 2	Gene 3	Gene 4	Gene 5	Gene 6			Gene 1	Gene 2	Gene 3	Gene 4	Gene 5	Gene 6			Gene 1	Gene 2	Gene 3	Gene 4	Gene 5	Gene 6
	values	2.9647	2.9647	2.9647	2.9647	2.9647	2.9647		values	2.9647	2.9647	2.9647	2.9647	2.9647	2.9647		values	2.9647	2.9647	2.9647	2.9647	2.9647	2.9647		values	2.9647	2.9647	2.9647	2.9647	2.9647	2.9647		values	2.9647	2.9647	2.9647	2.9647	2.9647	2.9647		values	2.9647	2.9647	2.9647	2.9647	2.9647	2.9647		values
	Minimal transcription rates of protein for inferred GRN #1								Minimal transcription rates of protein for inferred GRN #2								Minimal transcription rates of protein for inferred GRN #3								Minimal transcription rates of protein for inferred GRN #4								Minimal transcription rates of protein for inferred GRN #5								Minimal transcription rates of protein for inferred GRN #6								Minimal transcription rates of protein for inferred GRN #7
		Gene 1	Gene 2	Gene 3	Gene 4	Gene 5	Gene 6			Gene 1	Gene 2	Gene 3	Gene 4	Gene 5	Gene 6			Gene 1	Gene 2	Gene 3	Gene 4	Gene 5	Gene 6			Gene 1	Gene 2	Gene 3	Gene 4	Gene 5	Gene 6			Gene 1	Gene 2	Gene 3	Gene 4	Gene 5	Gene 6			Gene 1	Gene 2	Gene 3	Gene 4	Gene 5	Gene 6
	values	0.850197	1.15004	0	0.650013	0	1.55		values	0.850197	1.15004	0	0.650013	0	1.55		values	0.850197	1.15004	0	0.650013	0	1.55		values	0.850197	1.15004	0	0.650013	0	1.55		values	0.850197	1.15004	0	0.650013	0	1.55		values	0.850197	1.15004	0	0.650013	0	1.55		values
	Protein abundance thresholds producing half occupancy for inferred GRN #1								Protein abundance thresholds producing half occupancy for inferred GRN #2								Protein abundance thresholds producing half occupancy for inferred GRN #3								Protein abundance thresholds producing half occupancy for inferred GRN #4								Protein abundance thresholds producing half occupancy for inferred GRN #5								Protein abundance thresholds producing half occupancy for inferred GRN #6								Protein abundance thresholds producing half occupancy for inferred GRN #7
		Gene 1	Gene 2	Gene 3	Gene 4	Gene 5	Gene 6			Gene 1	Gene 2	Gene 3	Gene 4	Gene 5	Gene 6			Gene 1	Gene 2	Gene 3	Gene 4	Gene 5	Gene 6			Gene 1	Gene 2	Gene 3	Gene 4	Gene 5	Gene 6			Gene 1	Gene 2	Gene 3	Gene 4	Gene 5	Gene 6			Gene 1	Gene 2	Gene 3	Gene 4	Gene 5	Gene 6
	Protein 1	1170	1170	1170	1170	1170	1170		Protein 1	1685.5	1685.5	1685.5	1685.5	1685.5	1685.5		Protein 1	2721.78	2721.78	2721.78	2721.78	2721.78	2721.78		Protein 1	826.548	826.548	826.548	826.548	826.548	826.548		Protein 1	1994.45	1994.45	1994.45	1994.45	1994.45	1994.45		Protein 1	1593.4	1593.4	1593.4	1593.4	1593.4	1593.4		Protein 1
	Protein 2	1593.4	1593.4	1593.4	1593.4	1593.4	1593.4		Protein 2	1170	1170	1170	1170	1170	1170		Protein 2	1685.5	1685.5	1685.5	1685.5	1685.5	1685.5		Protein 2	2721.78	2721.78	2721.78	2721.78	2721.78	2721.78		Protein 2	826.548	826.548	826.548	826.548	826.548	826.548		Protein 2	1994.45	1994.45	1994.45	1994.45	1994.45	1994.45		Protein 2
	Protein 3	1994.45	1994.45	1994.45	1994.45	1994.45	1994.45		Protein 3	1593.4	1593.4	1593.4	1593.4	1593.4	1593.4		Protein 3	1170	1170	1170	1170	1170	1170		Protein 3	1685.5	1685.5	1685.5	1685.5	1685.5	1685.5		Protein 3	2721.78	2721.78	2721.78	2721.78	2721.78	2721.78		Protein 3	826.548	826.548	826.548	826.548	826.548	826.548		Protein 3
	Protein 4	826.548	826.548	826.548	826.548	826.548	826.548		Protein 4	1994.45	1994.45	1994.45	1994.45	1994.45	1994.45		Protein 4	1593.4	1593.4	1593.4	1593.4	1593.4	1593.4		Protein 4	1170	1170	1170	1170	1170	1170		Protein 4	1685.5	1685.5	1685.5	1685.5	1685.5	1685.5		Protein 4	2721.78	2721.78	2721.78	2721.78	2721.78	2721.78		Protein 4
	Protein 5	2721.78	2721.78	2721.78	2721.78	2721.78	2721.78		Protein 5	826.548	826.548	826.548	826.548	826.548	826.548		Protein 5	1994.45	1994.45	1994.45	1994.45	1994.45	1994.45		Protein 5	1593.4	1593.4	1593.4	1593.4	1593.4	1593.4		Protein 5	1170	1170	1170	1170	1170	1170		Protein 5	1685.5	1685.5	1685.5	1685.5	1685.5	1685.5		Protein 5
	Protein 6	1685.5	1685.5	1685.5	1685.5	1685.5	1685.5		Protein 6	2721.78	2721.78	2721.78	2721.78	2721.78	2721.78		Protein 6	826.548	826.548	826.548	826.548	826.548	826.548		Protein 6	1994.45	1994.45	1994.45	1994.45	1994.45	1994.45		Protein 6	1593.4	1593.4	1593.4	1593.4	1593.4	1593.4		Protein 6	1170	1170	1170	1170	1170	1170		Protein 6
[truncated: 167 more columns]

## Sheet: GRN_7 results
	Adjacency matrix for inferred GRN #1									Adjacency matrix for inferred GRN #2									Adjacency matrix for inferred GRN #3									Adjacency matrix for inferred GRN #4									Adjacency matrix for inferred GRN #5									Adjacency matrix for inferred GRN #6
		Gene 1	Gene 2	Gene 3	Gene 4	Gene 5	Gene 6	Gene 7			Gene 1	Gene 2	Gene 3	Gene 4	Gene 5	Gene 6	Gene 7			Gene 1	Gene 2	Gene 3	Gene 4	Gene 5	Gene 6	Gene 7			Gene 1	Gene 2	Gene 3	Gene 4	Gene 5	Gene 6	Gene 7			Gene 1	Gene 2	Gene 3	Gene 4	Gene 5	Gene 6	Gene 7			Gene 1	Gene 2	Gene 3
	Gene 1	0	0	0	0	-1	0	0		Gene 1	1	-1	1	-1	0	1	0		Gene 1	1	0	0	-1	0	-1	-1		Gene 1	1	0	1	0	0	0	0		Gene 1	-1	0	0	1	1	0	-1		Gene 1	1	-1	0
	Gene 2	-1	1	0	0	-1	1	0		Gene 2	-1	-1	0	0	0	-1	1		Gene 2	0	1	0	0	-1	0	0		Gene 2	0	-1	0	0	0	0	0		Gene 2	0	0	-1	0	-1	0	0		Gene 2	0	0	0
	Gene 3	0	-1	1	0	-1	0	0		Gene 3	0	1	0	0	0	0	0		Gene 3	0	0	1	0	0	0	0		Gene 3	0	0	1	0	0	0	0		Gene 3	0	1	1	0	0	0	0		Gene 3	0	1	1
	Gene 4	0	0	0	0	-1	0	0		Gene 4	-1	1	-1	1	0	0	1		Gene 4	0	-1	0	-1	1	-1	0		Gene 4	-1	0	-1	0	0	0	0		Gene 4	1	0	-1	0	0	0	1		Gene 4	0	0	0
	Gene 5	0	0	-1	0	1	0	0		Gene 5	-1	-1	1	-1	1	0	0		Gene 5	0	0	0	-1	1	0	0		Gene 5	0	0	0	0	1	1	0		Gene 5	1	-1	-1	1	0	0	0		Gene 5	0	-1	0
	Gene 6	1	0	0	-1	-1	1	-1		Gene 6	1	1	-1	0	0	1	0		Gene 6	0	-1	0	0	0	1	0		Gene 6	0	0	0	0	0	1	0		Gene 6	-1	0	-1	-1	1	1	0		Gene 6	0	-1	0
	Gene 7	-1	-1	0	1	0	0	1		Gene 7	0	1	1	1	-1	-1	-1		Gene 7	0	0	-1	1	0	0	1		Gene 7	0	0	0	1	0	-1	1		Gene 7	-1	0	0	1	0	0	0		Gene 7	-1	0	0
	Protein coordination matrix for inferred GRN #1									Protein coordination matrix for inferred GRN #2									Protein coordination matrix for inferred GRN #3									Protein coordination matrix for inferred GRN #4									Protein coordination matrix for inferred GRN #5									Protein coordination matrix for inferred GRN #6
		Gene 1	Gene 2	Gene 3	Gene 4	Gene 5	Gene 6	Gene 7			Gene 1	Gene 2	Gene 3	Gene 4	Gene 5	Gene 6	Gene 7			Gene 1	Gene 2	Gene 3	Gene 4	Gene 5	Gene 6	Gene 7			Gene 1	Gene 2	Gene 3	Gene 4	Gene 5	Gene 6	Gene 7			Gene 1	Gene 2	Gene 3	Gene 4	Gene 5	Gene 6	Gene 7			Gene 1	Gene 2	Gene 3
	Activator Syn/Idp	0	0	0	1	1	0	1		Activator Syn/Idp	1	1	1	0	1	1	0		Activator Syn/Idp	1	0	0	0	0	1	0		Activator Syn/Idp	0	1	1	0	1	0	1		Activator Syn/Idp	1	0	1	0	1	1	0		Activator Syn/Idp	1	1	0
	Inhibitor Syn/Idp	0	1	0	0	1	1	0		Inhibitor Syn/Idp	1	1	0	0	0	1	1		Inhibitor Syn/Idp	0	1	0	1	0	1	1		Inhibitor Syn/Idp	0	0	0	0	0	0	0		Inhibitor Syn/Idp	0	1	1	1	0	0	0		Inhibitor Syn/Idp	0	1	1
	f0s for inferred GRN #1									f0s for inferred GRN #2									f0s for inferred GRN #3									f0s for inferred GRN #4									f0s for inferred GRN #5									f0s for inferred GRN #6
		Gene 1	Gene 2	Gene 3	Gene 4	Gene 5	Gene 6	Gene 7			Gene 1	Gene 2	Gene 3	Gene 4	Gene 5	Gene 6	Gene 7			Gene 1	Gene 2	Gene 3	Gene 4	Gene 5	Gene 6	Gene 7			Gene 1	Gene 2	Gene 3	Gene 4	Gene 5	Gene 6	Gene 7			Gene 1	Gene 2	Gene 3	Gene 4	Gene 5	Gene 6	Gene 7			Gene 1	Gene 2	Gene 3
	values	0.00544	0.001275	0.001755	0.00034	0.00277667	0.00296833	4e-05		values	0.002145	0.00019	0.78137	0.98059	0.003918	0.00461667	0.193444		values	0.00478667	0.000965	0.0007	0.000683333	0.101753	0.00599333	0.000883333		values	0.0044625	0.00097	0.00037	0.000685	0.00269	0.00475	0.00068		values	0.002388	0.00026	0.00140333	0.000455	0.00580333	0.00283167	0.00057		values	0.00551	0.000873333	0.000316667
	Hill coefficients for inferred GRN #1									Hill coefficients for inferred GRN #2									Hill coefficients for inferred GRN #3									Hill coefficients for inferred GRN #4									Hill coefficients for inferred GRN #5									Hill coefficients for inferred GRN #6
		Gene 1	Gene 2	Gene 3	Gene 4	Gene 5	Gene 6	Gene 7			Gene 1	Gene 2	Gene 3	Gene 4	Gene 5	Gene 6	Gene 7			Gene 1	Gene 2	Gene 3	Gene 4	Gene 5	Gene 6	Gene 7			Gene 1	Gene 2	Gene 3	Gene 4	Gene 5	Gene 6	Gene 7			Gene 1	Gene 2	Gene 3	Gene 4	Gene 5	Gene 6	Gene 7			Gene 1	Gene 2	Gene 3
	values	9.96434	10.0484	10.0464	10.0075	9.96434	9.96434	10.0084		values	9.96434	10.0484	10.0464	10.0075	9.96434	9.96434	10.0084		values	9.96434	10.0484	10.0464	10.0075	9.96434	9.96434	10.0084		values	9.96434	10.0484	10.0464	10.0075	9.96434	9.96434	10.0084		values	9.96434	10.0484	10.0464	10.0075	9.96434	9.96434	10.0084		values	9.96434	10.0484	10.0464
	Maximal transcription rates for inferred GRN #1									Maximal transcription rates for inferred GRN #2									Maximal transcription rates for inferred GRN #3									Maximal transcription rates for inferred GRN #4									Maximal transcription rates for inferred GRN #5									Maximal transcription rates for inferred GRN #6
		Gene 1	Gene 2	Gene 3	Gene 4	Gene 5	Gene 6	Gene 7			Gene 1	Gene 2	Gene 3	Gene 4	Gene 5	Gene 6	Gene 7			Gene 1	Gene 2	Gene 3	Gene 4	Gene 5	Gene 6	Gene 7			Gene 1	Gene 2	Gene 3	Gene 4	Gene 5	Gene 6	Gene 7			Gene 1	Gene 2	Gene 3	Gene 4	Gene 5	Gene 6	Gene 7			Gene 1	Gene 2	Gene 3
	values	320.668	395.305	475.491	217.2	675.955	496.59	621.326		values	320.668	395.305	475.491	217.2	675.955	496.59	621.326		values	320.668	395.305	475.491	217.2	675.955	496.59	621.326		values	320.668	395.305	475.491	217.2	675.955	496.59	621.326		values	320.668	395.305	475.491	217.2	675.955	496.59	621.326		values	320.668	395.305	475.491
	Translation rates for inferred GRN #1									Translation rates for inferred GRN #2									Translation rates for inferred GRN #3									Translation rates for inferred GRN #4									Translation rates for inferred GRN #5									Translation rates for inferred GRN #6
		Gene 1	Gene 2	Gene 3	Gene 4	Gene 5	Gene 6	Gene 7			Gene 1	Gene 2	Gene 3	Gene 4	Gene 5	Gene 6	Gene 7			Gene 1	Gene 2	Gene 3	Gene 4	Gene 5	Gene 6	Gene 7			Gene 1	Gene 2	Gene 3	Gene 4	Gene 5	Gene 6	Gene 7			Gene 1	Gene 2	Gene 3	Gene 4	Gene 5	Gene 6	Gene 7			Gene 1	Gene 2	Gene 3
	values	2.15247	2.37624	2.48705	2.24299	2.38806	2	2.27488		values	2.15247	2.37624	2.48705	2.24299	2.38806	2	2.27488		values	2.15247	2.37624	2.48705	2.24299	2.38806	2	2.27488		values	2.15247	2.37624	2.48705	2.24299	2.38806	2	2.27488		values	2.15247	2.37624	2.48705	2.24299	2.38806	2	2.27488		values	2.15247	2.37624	2.48705
	Degradation rates of mRNA for inferred GRN #1									Degradation rates of mRNA for inferred GRN #2									Degradation rates of mRNA for inferred GRN #3									Degradation rates of mRNA for inferred GRN #4									Degradation rates of mRNA for inferred GRN #5									Degradation rates of mRNA for inferred GRN #6
		Gene 1	Gene 2	Gene 3	Gene 4	Gene 5	Gene 6	Gene 7			Gene 1	Gene 2	Gene 3	Gene 4	Gene 5	Gene 6	Gene 7			Gene 1	Gene 2	Gene 3	Gene 4	Gene 5	Gene 6	Gene 7			Gene 1	Gene 2	Gene 3	Gene 4	Gene 5	Gene 6	Gene 7			Gene 1	Gene 2	Gene 3	Gene 4	Gene 5	Gene 6	Gene 7			Gene 1	Gene 2	Gene 3
	values	0.09999	0.100001	0.0999981	0.05	0.100008	0.0999979	0.0500021		values	0.09999	0.100001	0.0999981	0.05	0.100008	0.0999979	0.0500021		values	0.09999	0.100001	0.0999981	0.05	0.100008	0.0999979	0.0500021		values	0.09999	0.100001	0.0999981	0.05	0.100008	0.0999979	0.0500021		values	0.09999	0.100001	0.0999981	0.05	0.100008	0.0999979	0.0500021		values	0.09999	0.100001	0.0999981
	Degradation rates of protein for inferred GRN #1									Degradation rates of protein for inferred GRN #2									Degradation rates of protein for inferred GRN #3									Degradation rates of protein for inferred GRN #4									Degradation rates of protein for inferred GRN #5									Degradation rates of protein for inferred GRN #6
		Gene 1	Gene 2	Gene 3	Gene 4	Gene 5	Gene 6	Gene 7			Gene 1	Gene 2	Gene 3	Gene 4	Gene 5	Gene 6	Gene 7			Gene 1	Gene 2	Gene 3	Gene 4	Gene 5	Gene 6	Gene 7			Gene 1	Gene 2	Gene 3	Gene 4	Gene 5	Gene 6	Gene 7			Gene 1	Gene 2	Gene 3	Gene 4	Gene 5	Gene 6	Gene 7			Gene 1	Gene 2	Gene 3
	values	5.92928	5.92928	5.92928	5.92928	5.92928	5.92928	5.92928		values	5.92928	5.92928	5.92928	5.92928	5.92928	5.92928	5.92928		values	5.92928	5.92928	5.92928	5.92928	5.92928	5.92928	5.92928		values	5.92928	5.92928	5.92928	5.92928	5.92928	5.92928	5.92928		values	5.92928	5.92928	5.92928	5.92928	5.92928	5.92928	5.92928		values	5.92928	5.92928	5.92928
	Minimal transcription rates of protein for inferred GRN #1									Minimal transcription rates of protein for inferred GRN #2									Minimal transcription rates of protein for inferred GRN #3									Minimal transcription rates of protein for inferred GRN #4									Minimal transcription rates of protein for inferred GRN #5									Minimal transcription rates of protein for inferred GRN #6
		Gene 1	Gene 2	Gene 3	Gene 4	Gene 5	Gene 6	Gene 7			Gene 1	Gene 2	Gene 3	Gene 4	Gene 5	Gene 6	Gene 7			Gene 1	Gene 2	Gene 3	Gene 4	Gene 5	Gene 6	Gene 7			Gene 1	Gene 2	Gene 3	Gene 4	Gene 5	Gene 6	Gene 7			Gene 1	Gene 2	Gene 3	Gene 4	Gene 5	Gene 6	Gene 7			Gene 1	Gene 2	Gene 3
	values	0	2.30003	2.69995	0.65	0	0	1.90008		values	0	2.30003	2.69995	0.65	0	0	1.90008		values	0	2.30003	2.69995	0.65	0	0	1.90008		values	0	2.30003	2.69995	0.65	0	0	1.90008		values	0	2.30003	2.69995	0.65	0	0	1.90008		values	0	2.30003	2.69995
	Protein abundance thresholds producing half occupancy for inferred GRN #1									Protein abundance thresholds producing half occupancy for inferred GRN #2									Protein abundance thresholds producing half occupancy for inferred GRN #3									Protein abundance thresholds producing half occupancy for inferred GRN #4									Protein abundance thresholds producing half occupancy for inferred GRN #5									Protein abundance thresholds producing half occupancy for inferred GRN #6
		Gene 1	Gene 2	Gene 3	Gene 4	Gene 5	Gene 6	Gene 7			Gene 1	Gene 2	Gene 3	Gene 4	Gene 5	Gene 6	Gene 7			Gene 1	Gene 2	Gene 3	Gene 4	Gene 5	Gene 6	Gene 7			Gene 1	Gene 2	Gene 3	Gene 4	Gene 5	Gene 6	Gene 7			Gene 1	Gene 2	Gene 3	Gene 4	Gene 5	Gene 6	Gene 7			Gene 1	Gene 2	Gene 3
	Protein 1	582.108	582.108	582.108	582.108	582.108	582.108	582.108		Protein 1	837.538	837.538	837.538	837.538	837.538	837.538	837.538		Protein 1	824.106	824.106	824.106	824.106	824.106	824.106	824.106		Protein 1	796.717	796.717	796.717	796.717	796.717	796.717	796.717		Protein 1	2391.03	2391.03	2391.03	2391.03	2391.03	2391.03	2391.03		Protein 1	1361.12	1361.12	1361.12
	Protein 2	796.717	796.717	796.717	796.717	796.717	796.717	796.717		Protein 2	2391.03	2391.03	2391.03	2391.03	2391.03	2391.03	2391.03		Protein 2	1361.12	1361.12	1361.12	1361.12	1361.12	1361.12	1361.12		Protein 2	1002.91	1002.91	1002.91	1002.91	1002.91	1002.91	1002.91		Protein 2	582.108	582.108	582.108	582.108	582.108	582.108	582.108		Protein 2	837.538	837.538	837.538
	Protein 3	1002.91	1002.91	1002.91	1002.91	1002.91	1002.91	1002.91		Protein 3	582.108	582.108	582.108	582.108	582.108	582.108	582.108		Protein 3	837.538	837.538	837.538	837.538	837.538	837.538	837.538		Protein 3	824.106	824.106	824.106	824.106	824.106	824.106	824.106		Protein 3	796.717	796.717	796.717	796.717	796.717	796.717	796.717		Protein 3	2391.03	2391.03	2391.03
	Protein 4	824.106	824.106	824.106	824.106	824.106	824.106	824.106		Protein 4	796.717	796.717	796.717	796.717	796.717	796.717	796.717		Protein 4	2391.03	2391.03	2391.03	2391.03	2391.03	2391.03	2391.03		Protein 4	1361.12	1361.12	1361.12	1361.12	1361.12	1361.12	1361.12		Protein 4	1002.91	1002.91	1002.91	1002.91	1002.91	1002.91	1002.91		Protein 4	582.108	582.108	582.108
	Protein 5	1361.12	1361.12	1361.12	1361.12	1361.12	1361.12	1361.12		Protein 5	1002.91	1002.91	1002.91	1002.91	1002.91	1002.91	1002.91		Protein 5	582.108	582.108	582.108	582.108	582.108	582.108	582.108		Protein 5	837.538	837.538	837.538	837.538	837.538	837.538	837.538		Protein 5	824.106	824.106	824.106	824.106	824.106	824.106	824.106		Protein 5	796.717	796.717	796.717
	Protein 6	837.538	837.538	837.538	837.538	837.538	837.538	837.538		Protein 6	824.106	824.106	824.106	824.106	824.106	824.106	824.106		Protein 6	796.717	796.717	796.717	796.717	796.717	796.717	796.717		Protein 6	2391.03	2391.03	2391.03	2391.03	2391.03	2391.03	2391.03		Protein 6	1361.12	1361.12	1361.12	1361.12	1361.12	1361.12	1361.12		Protein 6	1002.91	1002.91	1002.91
	Protein 7	2391.03	2391.03	2391.03	2391.03	2391.03	2391.03	2391.03		Protein 7	1361.12	1361.12	1361.12	1361.12	1361.12	1361.12	1361.12		Protein 7	1002.91	1002.91	1002.91	1002.91	1002.91	1002.91	1002.91		Protein 7	582.108	582.108	582.108	582.108	582.108	582.108	582.108		Protein 7	837.538	837.538	837.538	837.538	837.538	837.538	837.538		Protein 7	824.106	824.106	824.106
[truncated: 196 more columns]

## Sheet: GRN_8 results
	Adjacency matrix for inferred GRN #1										Adjacency matrix for inferred GRN #2										Adjacency matrix for inferred GRN #3										Adjacency matrix for inferred GRN #4										Adjacency matrix for inferred GRN #5
		Gene 1	Gene 2	Gene 3	Gene 4	Gene 5	Gene 6	Gene 7	Gene 8			Gene 1	Gene 2	Gene 3	Gene 4	Gene 5	Gene 6	Gene 7	Gene 8			Gene 1	Gene 2	Gene 3	Gene 4	Gene 5	Gene 6	Gene 7	Gene 8			Gene 1	Gene 2	Gene 3	Gene 4	Gene 5	Gene 6	Gene 7	Gene 8			Gene 1	Gene 2	Gene 3	Gene 4	Gene 5	Gene 6	Gene 7	Gene 8
	Gene 1	0	0	-1	0	0	0	1	0		Gene 1	-1	-1	0	0	0	0	1	0		Gene 1	1	0	0	0	1	0	-1	-1		Gene 1	1	-1	0	0	1	0	0	0		Gene 1	0	-1	0	0	0	0	0	-1
	Gene 2	0	0	0	0	-1	0	0	0		Gene 2	0	1	0	0	-1	0	0	1		Gene 2	0	1	0	0	0	0	0	1		Gene 2	0	1	0	0	0	0	0	0		Gene 2	-1	0	0	1	0	0	0	-1
	Gene 3	0	1	1	0	0	0	-1	1		Gene 3	-1	0	1	-1	0	-1	-1	0		Gene 3	0	0	1	0	0	-1	0	0		Gene 3	0	0	1	0	-1	-1	-1	0		Gene 3	0	-1	1	0	-1	0	-1	0
	Gene 4	0	-1	-1	1	0	0	-1	0		Gene 4	-1	0	-1	0	0	-1	0	1		Gene 4	0	0	0	1	0	0	-1	0		Gene 4	0	0	0	1	0	0	-1	0		Gene 4	0	-1	0	1	-1	0	-1	0
	Gene 5	1	1	0	0	1	-1	0	0		Gene 5	1	0	1	0	1	0	0	0		Gene 5	1	-1	0	0	0	0	-1	0		Gene 5	1	-1	-1	-1	-1	0	0	-1		Gene 5	-1	0	0	-1	-1	0	-1	0
	Gene 6	0	0	0	1	-1	0	1	0		Gene 6	1	-1	1	1	0	0	-1	0		Gene 6	0	0	-1	0	-1	1	1	0		Gene 6	0	0	-1	0	-1	0	0	0		Gene 6	-1	0	0	1	1	1	0	1
	Gene 7	-1	0	0	0	0	1	0	0		Gene 7	1	0	0	0	0	1	1	0		Gene 7	0	0	0	0	-1	0	0	-1		Gene 7	0	0	0	0	-1	1	1	0		Gene 7	0	1	-1	1	1	0	0	0
	Gene 8	-1	0	0	0	0	0	0	-1		Gene 8	0	-1	0	0	0	0	0	-1		Gene 8	-1	0	0	1	0	0	0	-1		Gene 8	-1	0	0	0	0	0	0	0		Gene 8	1	1	-1	-1	-1	0	1	0
	Protein coordination matrix for inferred GRN #1										Protein coordination matrix for inferred GRN #2										Protein coordination matrix for inferred GRN #3										Protein coordination matrix for inferred GRN #4										Protein coordination matrix for inferred GRN #5
		Gene 1	Gene 2	Gene 3	Gene 4	Gene 5	Gene 6	Gene 7	Gene 8			Gene 1	Gene 2	Gene 3	Gene 4	Gene 5	Gene 6	Gene 7	Gene 8			Gene 1	Gene 2	Gene 3	Gene 4	Gene 5	Gene 6	Gene 7	Gene 8			Gene 1	Gene 2	Gene 3	Gene 4	Gene 5	Gene 6	Gene 7	Gene 8			Gene 1	Gene 2	Gene 3	Gene 4	Gene 5	Gene 6	Gene 7	Gene 8
	Activator Syn/Idp	1	1	1	0	0	0	0	0		Activator Syn/Idp	1	0	0	0	1	0	0	0		Activator Syn/Idp	1	1	1	0	0	0	1	0		Activator Syn/Idp	0	1	0	0	1	1	1	0		Activator Syn/Idp	1	1	1	0	1	0	1	1
	Inhibitor Syn/Idp	0	0	1	1	0	0	1	1		Inhibitor Syn/Idp	0	1	1	0	0	1	1	1		Inhibitor Syn/Idp	0	0	0	0	1	1	1	0		Inhibitor Syn/Idp	1	1	1	1	1	0	1	1		Inhibitor Syn/Idp	1	0	1	0	0	0	1	0
	f0s for inferred GRN #1										f0s for inferred GRN #2										f0s for inferred GRN #3										f0s for inferred GRN #4										f0s for inferred GRN #5
		Gene 1	Gene 2	Gene 3	Gene 4	Gene 5	Gene 6	Gene 7	Gene 8			Gene 1	Gene 2	Gene 3	Gene 4	Gene 5	Gene 6	Gene 7	Gene 8			Gene 1	Gene 2	Gene 3	Gene 4	Gene 5	Gene 6	Gene 7	Gene 8			Gene 1	Gene 2	Gene 3	Gene 4	Gene 5	Gene 6	Gene 7	Gene 8			Gene 1	Gene 2	Gene 3	Gene 4	Gene 5	Gene 6	Gene 7	Gene 8
	values	0.00172	0.141533	0.002695	0.00047	0.00193667	0.109226	0.00025	0.634527		values	0.316982	0.00188	0.166502	0.674538	0.00115286	0.00382143	0.001325	0.277351		values	0.00177556	0.00083	0.00287	0.00071	0.000612	0.00346333	0.00104	0.437292		values	0.00164	0.000578	0.005448	0.52597	0.000166667	0.0061225	0.00079	0.50001		values	0.00418	0.0008	0.0025925	0.836425	0.000573333	0.00270875	0.00098	0.33456
	Hill coefficients for inferred GRN #1										Hill coefficients for inferred GRN #2										Hill coefficients for inferred GRN #3										Hill coefficients for inferred GRN #4										Hill coefficients for inferred GRN #5
		Gene 1	Gene 2	Gene 3	Gene 4	Gene 5	Gene 6	Gene 7	Gene 8			Gene 1	Gene 2	Gene 3	Gene 4	Gene 5	Gene 6	Gene 7	Gene 8			Gene 1	Gene 2	Gene 3	Gene 4	Gene 5	Gene 6	Gene 7	Gene 8			Gene 1	Gene 2	Gene 3	Gene 4	Gene 5	Gene 6	Gene 7	Gene 8			Gene 1	Gene 2	Gene 3	Gene 4	Gene 5	Gene 6	Gene 7	Gene 8
	values	9.96434	10.0484	9.96434	10.0509	10.0542	9.96434	10.0528	10.0044		values	9.96434	10.0484	9.96434	10.0509	10.0542	9.96434	10.0528	10.0044		values	9.96434	10.0484	9.96434	10.0509	10.0542	9.96434	10.0528	10.0044		values	9.96434	10.0484	9.96434	10.0509	10.0542	9.96434	10.0528	10.0044		values	9.96434	10.0484	9.96434	10.0509	10.0542	9.96434	10.0528	10.0044
	Maximal transcription rates for inferred GRN #1										Maximal transcription rates for inferred GRN #2										Maximal transcription rates for inferred GRN #3										Maximal transcription rates for inferred GRN #4										Maximal transcription rates for inferred GRN #5
		Gene 1	Gene 2	Gene 3	Gene 4	Gene 5	Gene 6	Gene 7	Gene 8			Gene 1	Gene 2	Gene 3	Gene 4	Gene 5	Gene 6	Gene 7	Gene 8			Gene 1	Gene 2	Gene 3	Gene 4	Gene 5	Gene 6	Gene 7	Gene 8			Gene 1	Gene 2	Gene 3	Gene 4	Gene 5	Gene 6	Gene 7	Gene 8			Gene 1	Gene 2	Gene 3	Gene 4	Gene 5	Gene 6	Gene 7	Gene 8
	values	320.614	395.239	475.411	217.163	675.841	496.506	621.221	467.3		values	320.614	395.239	475.411	217.163	675.841	496.506	621.221	467.3		values	320.614	395.239	475.411	217.163	675.841	496.506	621.221	467.3		values	320.614	395.239	475.411	217.163	675.841	496.506	621.221	467.3		values	320.614	395.239	475.411	217.163	675.841	496.506	621.221	467.3
	Translation rates for inferred GRN #1										Translation rates for inferred GRN #2										Translation rates for inferred GRN #3										Translation rates for inferred GRN #4										Translation rates for inferred GRN #5
		Gene 1	Gene 2	Gene 3	Gene 4	Gene 5	Gene 6	Gene 7	Gene 8			Gene 1	Gene 2	Gene 3	Gene 4	Gene 5	Gene 6	Gene 7	Gene 8			Gene 1	Gene 2	Gene 3	Gene 4	Gene 5	Gene 6	Gene 7	Gene 8			Gene 1	Gene 2	Gene 3	Gene 4	Gene 5	Gene 6	Gene 7	Gene 8			Gene 1	Gene 2	Gene 3	Gene 4	Gene 5	Gene 6	Gene 7	Gene 8
	values	2.15247	2.37624	2.48705	2.24299	2.38806	2	2.27488	2.35294		values	2.15247	2.37624	2.48705	2.24299	2.38806	2	2.27488	2.35294		values	2.15247	2.37624	2.48705	2.24299	2.38806	2	2.27488	2.35294		values	2.15247	2.37624	2.48705	2.24299	2.38806	2	2.27488	2.35294		values	2.15247	2.37624	2.48705	2.24299	2.38806	2	2.27488	2.35294
	Degradation rates of mRNA for inferred GRN #1										Degradation rates of mRNA for inferred GRN #2										Degradation rates of mRNA for inferred GRN #3										Degradation rates of mRNA for inferred GRN #4										Degradation rates of mRNA for inferred GRN #5
		Gene 1	Gene 2	Gene 3	Gene 4	Gene 5	Gene 6	Gene 7	Gene 8			Gene 1	Gene 2	Gene 3	Gene 4	Gene 5	Gene 6	Gene 7	Gene 8			Gene 1	Gene 2	Gene 3	Gene 4	Gene 5	Gene 6	Gene 7	Gene 8			Gene 1	Gene 2	Gene 3	Gene 4	Gene 5	Gene 6	Gene 7	Gene 8			Gene 1	Gene 2	Gene 3	Gene 4	Gene 5	Gene 6	Gene 7	Gene 8
	values	0.0999732	0.0999845	0.0999813	0.0999832	0.0999913	0.100001	0.100003	0.05		values	0.0999732	0.0999845	0.0999813	0.0999832	0.0999913	0.100001	0.100003	0.05		values	0.0999732	0.0999845	0.0999813	0.0999832	0.0999913	0.100001	0.100003	0.05		values	0.0999732	0.0999845	0.0999813	0.0999832	0.0999913	0.100001	0.100003	0.05		values	0.0999732	0.0999845	0.0999813	0.0999832	0.0999913	0.100001	0.100003	0.05
	Degradation rates of protein for inferred GRN #1										Degradation rates of protein for inferred GRN #2										Degradation rates of protein for inferred GRN #3										Degradation rates of protein for inferred GRN #4										Degradation rates of protein for inferred GRN #5
		Gene 1	Gene 2	Gene 3	Gene 4	Gene 5	Gene 6	Gene 7	Gene 8			Gene 1	Gene 2	Gene 3	Gene 4	Gene 5	Gene 6	Gene 7	Gene 8			Gene 1	Gene 2	Gene 3	Gene 4	Gene 5	Gene 6	Gene 7	Gene 8			Gene 1	Gene 2	Gene 3	Gene 4	Gene 5	Gene 6	Gene 7	Gene 8			Gene 1	Gene 2	Gene 3	Gene 4	Gene 5	Gene 6	Gene 7	Gene 8
	values	5.92828	5.92828	5.92828	5.92828	5.92828	5.92828	5.92828	5.92828		values	5.92828	5.92828	5.92828	5.92828	5.92828	5.92828	5.92828	5.92828		values	5.92828	5.92828	5.92828	5.92828	5.92828	5.92828	5.92828	5.92828		values	5.92828	5.92828	5.92828	5.92828	5.92828	5.92828	5.92828	5.92828		values	5.92828	5.92828	5.92828	5.92828	5.92828	5.92828	5.92828	5.92828
	Minimal transcription rates of protein for inferred GRN #1										Minimal transcription rates of protein for inferred GRN #2										Minimal transcription rates of protein for inferred GRN #3										Minimal transcription rates of protein for inferred GRN #4										Minimal transcription rates of protein for inferred GRN #5
		Gene 1	Gene 2	Gene 3	Gene 4	Gene 5	Gene 6	Gene 7	Gene 8			Gene 1	Gene 2	Gene 3	Gene 4	Gene 5	Gene 6	Gene 7	Gene 8			Gene 1	Gene 2	Gene 3	Gene 4	Gene 5	Gene 6	Gene 7	Gene 8			Gene 1	Gene 2	Gene 3	Gene 4	Gene 5	Gene 6	Gene 7	Gene 8			Gene 1	Gene 2	Gene 3	Gene 4	Gene 5	Gene 6	Gene 7	Gene 8
	values	0	2.29964	0	1.29978	4.19964	0	3.80013	1.3		values	0	2.29964	0	1.29978	4.19964	0	3.80013	1.3		values	0	2.29964	0	1.29978	4.19964	0	3.80013	1.3		values	0	2.29964	0	1.29978	4.19964	0	3.80013	1.3		values	0	2.29964	0	1.29978	4.19964	0	3.80013	1.3
	Protein abundance thresholds producing half occupancy for inferred GRN #1										Protein abundance thresholds producing half occupancy for inferred GRN #2										Protein abundance thresholds producing half occupancy for inferred GRN #3										Protein abundance thresholds producing half occupancy for inferred GRN #4										Protein abundance thresholds producing half occupancy for inferred GRN #5
		Gene 1	Gene 2	Gene 3	Gene 4	Gene 5	Gene 6	Gene 7	Gene 8			Gene 1	Gene 2	Gene 3	Gene 4	Gene 5	Gene 6	Gene 7	Gene 8			Gene 1	Gene 2	Gene 3	Gene 4	Gene 5	Gene 6	Gene 7	Gene 8			Gene 1	Gene 2	Gene 3	Gene 4	Gene 5	Gene 6	Gene 7	Gene 8			Gene 1	Gene 2	Gene 3	Gene 4	Gene 5	Gene 6	Gene 7	Gene 8
	Protein 1	582.205	582.205	582.205	582.205	582.205	582.205	582.205	582.205		Protein 1	837.51	837.51	837.51	837.51	837.51	837.51	837.51	837.51		Protein 1	997.414	997.414	997.414	997.414	997.414	997.414	997.414	997.414		Protein 1	1859.88	1859.88	1859.88	1859.88	1859.88	1859.88	1859.88	1859.88		Protein 1	1369.81	1369.81	1369.81	1369.81	1369.81	1369.81	1369.81	1369.81
	Protein 2	796.851	796.851	796.851	796.851	796.851	796.851	796.851	796.851		Protein 2	1199.17	1199.17	1199.17	1199.17	1199.17	1199.17	1199.17	1199.17		Protein 2	413.352	413.352	413.352	413.352	413.352	413.352	413.352	413.352		Protein 2	582.205	582.205	582.205	582.205	582.205	582.205	582.205	582.205		Protein 2	837.51	837.51	837.51	837.51	837.51	837.51	837.51	837.51
	Protein 3	997.414	997.414	997.414	997.414	997.414	997.414	997.414	997.414		Protein 3	1859.88	1859.88	1859.88	1859.88	1859.88	1859.88	1859.88	1859.88		Protein 3	1369.81	1369.81	1369.81	1369.81	1369.81	1369.81	1369.81	1369.81		Protein 3	796.851	796.851	796.851	796.851	796.851	796.851	796.851	796.851		Protein 3	1199.17	1199.17	1199.17	1199.17	1199.17	1199.17	1199.17	1199.17
	Protein 4	413.352	413.352	413.352	413.352	413.352	413.352	413.352	413.352		Protein 4	582.205	582.205	582.205	582.205	582.205	582.205	582.205	582.205		Protein 4	837.51	837.51	837.51	837.51	837.51	837.51	837.51	837.51		Protein 4	997.414	997.414	997.414	997.414	997.414	997.414	997.414	997.414		Protein 4	1859.88	1859.88	1859.88	1859.88	1859.88	1859.88	1859.88	1859.88
	Protein 5	1369.81	1369.81	1369.81	1369.81	1369.81	1369.81	1369.81	1369.81		Protein 5	796.851	796.851	796.851	796.851	796.851	796.851	796.851	796.851		Protein 5	1199.17	1199.17	1199.17	1199.17	1199.17	1199.17	1199.17	1199.17		Protein 5	413.352	413.352	413.352	413.352	413.352	413.352	413.352	413.352		Protein 5	582.205	582.205	582.205	582.205	582.205	582.205	582.205	582.205
	Protein 6	837.51	837.51	837.51	837.51	837.51	837.51	837.51	837.51		Protein 6	997.414	997.414	997.414	997.414	997.414	997.414	997.414	997.414		Protein 6	1859.88	1859.88	1859.88	1859.88	1859.88	1859.88	1859.88	1859.88		Protein 6	1369.81	1369.81	1369.81	1369.81	1369.81	1369.81	1369.81	1369.81		Protein 6	796.851	796.851	796.851	796.851	796.851	796.851	796.851	796.851
	Protein 7	1199.17	1199.17	1199.17	1199.17	1199.17	1199.17	1199.17	1199.17		Protein 7	413.352	413.352	413.352	413.352	413.352	413.352	413.352	413.352		Protein 7	582.205	582.205	582.205	582.205	582.205	582.205	582.205	582.205		Protein 7	837.51	837.51	837.51	837.51	837.51	837.51	837.51	837.51		Protein 7	997.414	997.414	997.414	997.414	997.414	997.414	997.414	997.414
	Protein 8	1859.88	1859.88	1859.88	1859.88	1859.88	1859.88	1859.88	1859.88		Protein 8	1369.81	1369.81	1369.81	1369.81	1369.81	1369.81	1369.81	1369.81		Protein 8	796.851	796.851	796.851	796.851	796.851	796.851	796.851	796.851		Protein 8	1199.17	1199.17	1199.17	1199.17	1199.17	1199.17	1199.17	1199.17		Protein 8	413.352	413.352	413.352	413.352	413.352	413.352	413.352	413.352

## Sheet: GRN_9 results
	Adjacency matrix for inferred GRN #1											Adjacency matrix for inferred GRN #2											Adjacency matrix for inferred GRN #3											Adjacency matrix for inferred GRN #4											Adjacency matrix for inferred GRN #5
		Gene 1	Gene 2	Gene 3	Gene 4	Gene 5	Gene 6	Gene 7	Gene 8	Gene 9			Gene 1	Gene 2	Gene 3	Gene 4	Gene 5	Gene 6	Gene 7	Gene 8	Gene 9			Gene 1	Gene 2	Gene 3	Gene 4	Gene 5	Gene 6	Gene 7	Gene 8	Gene 9			Gene 1	Gene 2	Gene 3	Gene 4	Gene 5	Gene 6	Gene 7	Gene 8	Gene 9			Gene 1	Gene 2	Gene 3	Gene 4
	Gene 1	1	-1	0	0	0	1	0	0	0		Gene 1	0	0	0	-1	0	0	0	1	0		Gene 1	0	0	0	0	0	0	0	1	0		Gene 1	0	0	0	0	0	1	0	0	0		Gene 1	1	1	0	0
	Gene 2	0	0	1	0	0	0	0	0	0		Gene 2	0	1	0	0	0	0	-1	0	0		Gene 2	0	0	0	-1	0	0	0	0	0		Gene 2	0	0	0	0	0	0	0	0	0		Gene 2	0	0	0	0
	Gene 3	0	-1	-1	0	0	-1	0	1	0		Gene 3	-1	0	1	0	0	0	0	1	1		Gene 3	0	0	1	0	0	0	0	-1	1		Gene 3	0	0	1	0	0	1	-1	0	1		Gene 3	0	0	1	1
	Gene 4	0	0	0	-1	0	0	0	0	0		Gene 4	0	0	0	1	0	0	0	-1	0		Gene 4	0	1	0	0	0	-1	0	0	0		Gene 4	1	1	0	0	0	0	1	0	-1		Gene 4	0	-1	0	0
	Gene 5	-1	0	-1	0	1	0	0	0	0		Gene 5	0	-1	0	-1	1	-1	0	0	0		Gene 5	0	1	0	1	1	0	0	-1	0		Gene 5	1	0	0	0	1	-1	0	0	0		Gene 5	0	0	0	0
	Gene 6	0	0	0	0	0	0	0	0	0		Gene 6	0	0	0	0	-1	1	0	0	0		Gene 6	1	1	0	0	-1	1	0	0	0		Gene 6	1	-1	0	0	-1	0	1	0	0		Gene 6	0	0	0	0
	Gene 7	0	0	0	0	-1	0	-1	0	0		Gene 7	-1	-1	0	-1	0	0	1	0	0		Gene 7	0	-1	0	0	0	0	1	1	0		Gene 7	0	1	0	1	0	1	0	-1	0		Gene 7	0	0	0	0
	Gene 8	0	1	0	0	0	1	0	1	0		Gene 8	0	0	0	0	0	-1	0	0	-1		Gene 8	0	1	0	0	0	0	0	0	0		Gene 8	1	0	0	0	0	0	0	1	0		Gene 8	0	0	0	0
	Gene 9	0	-1	0	0	0	0	0	0	0		Gene 9	0	0	0	-1	0	0	0	1	0		Gene 9	0	0	0	-1	0	0	0	-1	1		Gene 9	0	0	0	-1	0	0	0	0	1		Gene 9	-1	-1	0	0
	Protein coordination matrix for inferred GRN #1											Protein coordination matrix for inferred GRN #2											Protein coordination matrix for inferred GRN #3											Protein coordination matrix for inferred GRN #4											Protein coordination matrix for inferred GRN #5
		Gene 1	Gene 2	Gene 3	Gene 4	Gene 5	Gene 6	Gene 7	Gene 8	Gene 9			Gene 1	Gene 2	Gene 3	Gene 4	Gene 5	Gene 6	Gene 7	Gene 8	Gene 9			Gene 1	Gene 2	Gene 3	Gene 4	Gene 5	Gene 6	Gene 7	Gene 8	Gene 9			Gene 1	Gene 2	Gene 3	Gene 4	Gene 5	Gene 6	Gene 7	Gene 8	Gene 9			Gene 1	Gene 2	Gene 3	Gene 4
	Activator Syn/Idp	1	1	1	0	1	0	0	0	1		Activator Syn/Idp	0	0	1	0	0	0	1	1	1		Activator Syn/Idp	1	0	0	0	1	0	0	1	1		Activator Syn/Idp	1	1	1	1	1	0	0	1	1		Activator Syn/Idp	1	1	0	0
	Inhibitor Syn/Idp	0	0	0	0	1	1	0	1	1		Inhibitor Syn/Idp	1	1	0	1	1	1	1	0	0		Inhibitor Syn/Idp	0	1	0	0	1	0	1	1	0		Inhibitor Syn/Idp	1	1	0	0	1	1	0	0	0		Inhibitor Syn/Idp	1	0	0	1
	f0s for inferred GRN #1											f0s for inferred GRN #2											f0s for inferred GRN #3											f0s for inferred GRN #4											f0s for inferred GRN #5
		Gene 1	Gene 2	Gene 3	Gene 4	Gene 5	Gene 6	Gene 7	Gene 8	Gene 9			Gene 1	Gene 2	Gene 3	Gene 4	Gene 5	Gene 6	Gene 7	Gene 8	Gene 9			Gene 1	Gene 2	Gene 3	Gene 4	Gene 5	Gene 6	Gene 7	Gene 8	Gene 9			Gene 1	Gene 2	Gene 3	Gene 4	Gene 5	Gene 6	Gene 7	Gene 8	Gene 9			Gene 1	Gene 2	Gene 3	Gene 4
	values	0.000261667	0.001306	0.180761	0.410389	0.155742	0.342367	0.083204	0.0845083	0.221064		values	0.0393055	0.000681	0.003786	0.0033175	0.0512538	0.219631	0.0176017	0.100439	0.0010875		values	0.0506907	0.00138385	0.000513333	0.331548	0.083865	0.0189612	0.00466818	0.190065	0.0005075		values	0.04327	0.0616008	0.000330833	0.265596	0.0591653	0.004868	0.266365	0.0651253	0.001182		values	0.000377059	0.0843355	0.000464444	0.408816
	Hill coefficients for inferred GRN #1											Hill coefficients for inferred GRN #2											Hill coefficients for inferred GRN #3											Hill coefficients for inferred GRN #4											Hill coefficients for inferred GRN #5
		Gene 1	Gene 2	Gene 3	Gene 4	Gene 5	Gene 6	Gene 7	Gene 8	Gene 9			Gene 1	Gene 2	Gene 3	Gene 4	Gene 5	Gene 6	Gene 7	Gene 8	Gene 9			Gene 1	Gene 2	Gene 3	Gene 4	Gene 5	Gene 6	Gene 7	Gene 8	Gene 9			Gene 1	Gene 2	Gene 3	Gene 4	Gene 5	Gene 6	Gene 7	Gene 8	Gene 9			Gene 1	Gene 2	Gene 3	Gene 4
	values	9.96434	9.96434	10.0053	9.96434	9.96434	9.96434	9.96434	9.96434	10.0511		values	9.96434	9.96434	10.0053	9.96434	9.96434	9.96434	9.96434	9.96434	10.0511		values	9.96434	9.96434	10.0053	9.96434	9.96434	9.96434	9.96434	9.96434	10.0511		values	9.96434	9.96434	10.0053	9.96434	9.96434	9.96434	9.96434	9.96434	10.0511		values	9.96434	9.96434	10.0053	9.96434
	Maximal transcription rates for inferred GRN #1											Maximal transcription rates for inferred GRN #2											Maximal transcription rates for inferred GRN #3											Maximal transcription rates for inferred GRN #4											Maximal transcription rates for inferred GRN #5
		Gene 1	Gene 2	Gene 3	Gene 4	Gene 5	Gene 6	Gene 7	Gene 8	Gene 9			Gene 1	Gene 2	Gene 3	Gene 4	Gene 5	Gene 6	Gene 7	Gene 8	Gene 9			Gene 1	Gene 2	Gene 3	Gene 4	Gene 5	Gene 6	Gene 7	Gene 8	Gene 9			Gene 1	Gene 2	Gene 3	Gene 4	Gene 5	Gene 6	Gene 7	Gene 8	Gene 9			Gene 1	Gene 2	Gene 3	Gene 4
	values	320.674	395.312	475.5	217.204	675.968	496.599	621.337	467.387	649.605		values	320.674	395.312	475.5	217.204	675.968	496.599	621.337	467.387	649.605		values	320.674	395.312	475.5	217.204	675.968	496.599	621.337	467.387	649.605		values	320.674	395.312	475.5	217.204	675.968	496.599	621.337	467.387	649.605		values	320.674	395.312	475.5	217.204
	Translation rates for inferred GRN #1											Translation rates for inferred GRN #2											Translation rates for inferred GRN #3											Translation rates for inferred GRN #4											Translation rates for inferred GRN #5
		Gene 1	Gene 2	Gene 3	Gene 4	Gene 5	Gene 6	Gene 7	Gene 8	Gene 9			Gene 1	Gene 2	Gene 3	Gene 4	Gene 5	Gene 6	Gene 7	Gene 8	Gene 9			Gene 1	Gene 2	Gene 3	Gene 4	Gene 5	Gene 6	Gene 7	Gene 8	Gene 9			Gene 1	Gene 2	Gene 3	Gene 4	Gene 5	Gene 6	Gene 7	Gene 8	Gene 9			Gene 1	Gene 2	Gene 3	Gene 4
	values	2.15247	2.37624	2.48705	2.24299	2.38806	2	2.27488	2.35294	2.16216		values	2.15247	2.37624	2.48705	2.24299	2.38806	2	2.27488	2.35294	2.16216		values	2.15247	2.37624	2.48705	2.24299	2.38806	2	2.27488	2.35294	2.16216		values	2.15247	2.37624	2.48705	2.24299	2.38806	2	2.27488	2.35294	2.16216		values	2.15247	2.37624	2.48705	2.24299
	Degradation rates of mRNA for inferred GRN #1											Degradation rates of mRNA for inferred GRN #2											Degradation rates of mRNA for inferred GRN #3											Degradation rates of mRNA for inferred GRN #4											Degradation rates of mRNA for inferred GRN #5
		Gene 1	Gene 2	Gene 3	Gene 4	Gene 5	Gene 6	Gene 7	Gene 8	Gene 9			Gene 1	Gene 2	Gene 3	Gene 4	Gene 5	Gene 6	Gene 7	Gene 8	Gene 9			Gene 1	Gene 2	Gene 3	Gene 4	Gene 5	Gene 6	Gene 7	Gene 8	Gene 9			Gene 1	Gene 2	Gene 3	Gene 4	Gene 5	Gene 6	Gene 7	Gene 8	Gene 9			Gene 1	Gene 2	Gene 3	Gene 4
	values	0.0500037	0.100003	0.05	0.0500009	0.0500013	0.0999998	0.100006	0.0999973	0.100001		values	0.0500037	0.100003	0.05	0.0500009	0.0500013	0.0999998	0.100006	0.0999973	0.100001		values	0.0500037	0.100003	0.05	0.0500009	0.0500013	0.0999998	0.100006	0.0999973	0.100001		values	0.0500037	0.100003	0.05	0.0500009	0.0500013	0.0999998	0.100006	0.0999973	0.100001		values	0.0500037	0.100003	0.05	0.0500009
	Degradation rates of protein for inferred GRN #1											Degradation rates of protein for inferred GRN #2											Degradation rates of protein for inferred GRN #3											Degradation rates of protein for inferred GRN #4											Degradation rates of protein for inferred GRN #5
		Gene 1	Gene 2	Gene 3	Gene 4	Gene 5	Gene 6	Gene 7	Gene 8	Gene 9			Gene 1	Gene 2	Gene 3	Gene 4	Gene 5	Gene 6	Gene 7	Gene 8	Gene 9			Gene 1	Gene 2	Gene 3	Gene 4	Gene 5	Gene 6	Gene 7	Gene 8	Gene 9			Gene 1	Gene 2	Gene 3	Gene 4	Gene 5	Gene 6	Gene 7	Gene 8	Gene 9			Gene 1	Gene 2	Gene 3	Gene 4
	values	5.92939	5.92939	5.92939	5.92939	5.92939	5.92939	5.92939	5.92939	5.92939		values	5.92939	5.92939	5.92939	5.92939	5.92939	5.92939	5.92939	5.92939	5.92939		values	5.92939	5.92939	5.92939	5.92939	5.92939	5.92939	5.92939	5.92939	5.92939		values	5.92939	5.92939	5.92939	5.92939	5.92939	5.92939	5.92939	5.92939	5.92939		values	5.92939	5.92939	5.92939	5.92939
	Minimal transcription rates of protein for inferred GRN #1											Minimal transcription rates of protein for inferred GRN #2											Minimal transcription rates of protein for inferred GRN #3											Minimal transcription rates of protein for inferred GRN #4											Minimal transcription rates of protein for inferred GRN #5
		Gene 1	Gene 2	Gene 3	Gene 4	Gene 5	Gene 6	Gene 7	Gene 8	Gene 9			Gene 1	Gene 2	Gene 3	Gene 4	Gene 5	Gene 6	Gene 7	Gene 8	Gene 9			Gene 1	Gene 2	Gene 3	Gene 4	Gene 5	Gene 6	Gene 7	Gene 8	Gene 9			Gene 1	Gene 2	Gene 3	Gene 4	Gene 5	Gene 6	Gene 7	Gene 8	Gene 9			Gene 1	Gene 2	Gene 3	Gene 4
	values	0	0	1.35	0	0	0	0	0	3.90003		values	0	0	1.35	0	0	0	0	0	3.90003		values	0	0	1.35	0	0	0	0	0	3.90003		values	0	0	1.35	0	0	0	0	0	3.90003		values	0	0	1.35	0
	Protein abundance thresholds producing half occupancy for inferred GRN #1											Protein abundance thresholds producing half occupancy for inferred GRN #2											Protein abundance thresholds producing half occupancy for inferred GRN #3											Protein abundance thresholds producing half occupancy for inferred GRN #4											Protein abundance thresholds producing half occupancy for inferred GRN #5
		Gene 1	Gene 2	Gene 3	Gene 4	Gene 5	Gene 6	Gene 7	Gene 8	Gene 9			Gene 1	Gene 2	Gene 3	Gene 4	Gene 5	Gene 6	Gene 7	Gene 8	Gene 9			Gene 1	Gene 2	Gene 3	Gene 4	Gene 5	Gene 6	Gene 7	Gene 8	Gene 9			Gene 1	Gene 2	Gene 3	Gene 4	Gene 5	Gene 6	Gene 7	Gene 8	Gene 9			Gene 1	Gene 2	Gene 3	Gene 4
	Protein 1	1164.01	1164.01	1164.01	1164.01	1164.01	1164.01	1164.01	1164.01	1164.01		Protein 1	837.523	837.523	837.523	837.523	837.523	837.523	837.523	837.523	837.523		Protein 1	792.094	792.094	792.094	792.094	792.094	792.094	792.094	792.094	792.094		Protein 1	1191.85	1191.85	1191.85	1191.85	1191.85	1191.85	1191.85	1191.85	1191.85		Protein 1	2000.12	2000.12	2000.12	2000.12
	Protein 2	792.094	792.094	792.094	792.094	792.094	792.094	792.094	792.094	792.094		Protein 2	1191.85	1191.85	1191.85	1191.85	1191.85	1191.85	1191.85	1191.85	1191.85		Protein 2	2000.12	2000.12	2000.12	2000.12	2000.12	2000.12	2000.12	2000.12	2000.12		Protein 2	927.384	927.384	927.384	927.384	927.384	927.384	927.384	927.384	927.384		Protein 2	821.632	821.632	821.632	821.632
	Protein 3	2000.12	2000.12	2000.12	2000.12	2000.12	2000.12	2000.12	2000.12	2000.12		Protein 3	927.384	927.384	927.384	927.384	927.384	927.384	927.384	927.384	927.384		Protein 3	821.632	821.632	821.632	821.632	821.632	821.632	821.632	821.632	821.632		Protein 3	1191.5	1191.5	1191.5	1191.5	1191.5	1191.5	1191.5	1191.5	1191.5		Protein 3	2722.39	2722.39	2722.39	2722.39
	Protein 4	821.632	821.632	821.632	821.632	821.632	821.632	821.632	821.632	821.632		Protein 4	1191.5	1191.5	1191.5	1191.5	1191.5	1191.5	1191.5	1191.5	1191.5		Protein 4	2722.39	2722.39	2722.39	2722.39	2722.39	2722.39	2722.39	2722.39	2722.39		Protein 4	1164.01	1164.01	1164.01	1164.01	1164.01	1164.01	1164.01	1164.01	1164.01		Protein 4	837.523	837.523	837.523	837.523
	Protein 5	2722.39	2722.39	2722.39	2722.39	2722.39	2722.39	2722.39	2722.39	2722.39		Protein 5	1164.01	1164.01	1164.01	1164.01	1164.01	1164.01	1164.01	1164.01	1164.01		Protein 5	837.523	837.523	837.523	837.523	837.523	837.523	837.523	837.523	837.523		Protein 5	792.094	792.094	792.094	792.094	792.094	792.094	792.094	792.094	792.094		Protein 5	1191.85	1191.85	1191.85	1191.85
	Protein 6	837.523	837.523	837.523	837.523	837.523	837.523	837.523	837.523	837.523		Protein 6	792.094	792.094	792.094	792.094	792.094	792.094	792.094	792.094	792.094		Protein 6	1191.85	1191.85	1191.85	1191.85	1191.85	1191.85	1191.85	1191.85	1191.85		Protein 6	2000.12	2000.12	2000.12	2000.12	2000.12	2000.12	2000.12	2000.12	2000.12		Protein 6	927.384	927.384	927.384	927.384
	Protein 7	1191.85	1191.85	1191.85	1191.85	1191.85	1191.85	1191.85	1191.85	1191.85		Protein 7	2000.12	2000.12	2000.12	2000.12	2000.12	2000.12	2000.12	2000.12	2000.12		Protein 7	927.384	927.384	927.384	927.384	927.384	927.384	927.384	927.384	927.384		Protein 7	821.632	821.632	821.632	821.632	821.632	821.632	821.632	821.632	821.632		Protein 7	1191.5	1191.5	1191.5	1191.5
	Protein 8	927.384	927.384	927.384	927.384	927.384	927.384	927.384	927.384	927.384		Protein 8	821.632	821.632	821.632	821.632	821.632	821.632	821.632	821.632	821.632		Protein 8	1191.5	1191.5	1191.5	1191.5	1191.5	1191.5	1191.5	1191.5	1191.5		Protein 8	2722.39	2722.39	2722.39	2722.39	2722.39	2722.39	2722.39	2722.39	2722.39		Protein 8	1164.01	1164.01	1164.01	1164.01
	Protein 9	1191.5	1191.5	1191.5	1191.5	1191.5	1191.5	1191.5	1191.5	1191.5		Protein 9	2722.39	2722.39	2722.39	2722.39	2722.39	2722.39	2722.39	2722.39	2722.39		Protein 9	1164.01	1164.01	1164.01	1164.01	1164.01	1164.01	1164.01	1164.01	1164.01		Protein 9	837.523	837.523	837.523	837.523	837.523	837.523	837.523	837.523	837.523		Protein 9	792.094	792.094	792.094	792.094
[truncated: 255 more columns]

## Sheet: GRN_5 no selfregulation results
	Adjacency matrix for inferred GRN #1							Adjacency matrix for inferred GRN #2							Adjacency matrix for inferred GRN #3							Adjacency matrix for inferred GRN #4							Adjacency matrix for inferred GRN #5							Adjacency matrix for inferred GRN #6							Adjacency matrix for inferred GRN #7
		Gene 1	Gene 2	Gene 3	Gene 4	Gene 5			Gene 1	Gene 2	Gene 3	Gene 4	Gene 5			Gene 1	Gene 2	Gene 3	Gene 4	Gene 5			Gene 1	Gene 2	Gene 3	Gene 4	Gene 5			Gene 1	Gene 2	Gene 3	Gene 4	Gene 5			Gene 1	Gene 2	Gene 3	Gene 4	Gene 5			Gene 1	Gene 2	Gene 3	Gene 4	Gene 5
	Gene 1	0	0	0	0	0		Gene 1	0	0	0	0	0		Gene 1	0	0	0	0	0		Gene 1	0	0	0	0	0		Gene 1	0	0	0	0	0		Gene 1	0	0	0	0	0		Gene 1	0	0	0	0	0
	Gene 2	0	0	0	0	0		Gene 2	0	0	0	0	0		Gene 2	0	0	0	0	0		Gene 2	0	0	0	0	0		Gene 2	0	0	0	0	0		Gene 2	1	1	0	0	0		Gene 2	0	0	0	0	0
	Gene 3	0	0	0	0	0		Gene 3	0	0	0	0	0		Gene 3	0	0	0	0	0		Gene 3	0	0	0	0	0		Gene 3	0	0	0	0	0		Gene 3	0	0	1	1	0		Gene 3	0	0	0	0	0
	Gene 4	0	0	0	0	0		Gene 4	0	0	0	0	0		Gene 4	0	0	0	0	0		Gene 4	0	0	0	0	0		Gene 4	0	0	0	0	0		Gene 4	0	0	0	0	-1		Gene 4	0	0	0	0	0
	Gene 5	0	0	0	0	0		Gene 5	0	0	0	0	0		Gene 5	0	0	0	0	0		Gene 5	0	0	0	0	0		Gene 5	0	0	0	0	0		Gene 5	-1	1	-1	-1	1		Gene 5	0	0	0	0	0
	Protein coordination matrix for inferred GRN #1							Protein coordination matrix for inferred GRN #2							Protein coordination matrix for inferred GRN #3							Protein coordination matrix for inferred GRN #4							Protein coordination matrix for inferred GRN #5							Protein coordination matrix for inferred GRN #6							Protein coordination matrix for inferred GRN #7
		Gene 1	Gene 2	Gene 3	Gene 4	Gene 5			Gene 1	Gene 2	Gene 3	Gene 4	Gene 5			Gene 1	Gene 2	Gene 3	Gene 4	Gene 5			Gene 1	Gene 2	Gene 3	Gene 4	Gene 5			Gene 1	Gene 2	Gene 3	Gene 4	Gene 5			Gene 1	Gene 2	Gene 3	Gene 4	Gene 5			Gene 1	Gene 2	Gene 3	Gene 4	Gene 5
	Activator Syn/Idp	1	1	0	0	1		Activator Syn/Idp	1	0	1	0	0		Activator Syn/Idp	0	1	0	0	1		Activator Syn/Idp	0	1	0	1	1		Activator Syn/Idp	1	1	1	1	1		Activator Syn/Idp	1	0	1	0	0		Activator Syn/Idp	1	1	0	1	0
	Inhibitor Syn/Idp	0	1	1	0	1		Inhibitor Syn/Idp	1	0	0	1	0		Inhibitor Syn/Idp	1	0	1	0	0		Inhibitor Syn/Idp	1	0	1	1	0		Inhibitor Syn/Idp	0	0	1	1	1		Inhibitor Syn/Idp	1	1	1	1	0		Inhibitor Syn/Idp	0	0	0	0	1
	f0s for inferred GRN #1							f0s for inferred GRN #2							f0s for inferred GRN #3							f0s for inferred GRN #4							f0s for inferred GRN #5							f0s for inferred GRN #6							f0s for inferred GRN #7
		Gene 1	Gene 2	Gene 3	Gene 4	Gene 5			Gene 1	Gene 2	Gene 3	Gene 4	Gene 5			Gene 1	Gene 2	Gene 3	Gene 4	Gene 5			Gene 1	Gene 2	Gene 3	Gene 4	Gene 5			Gene 1	Gene 2	Gene 3	Gene 4	Gene 5			Gene 1	Gene 2	Gene 3	Gene 4	Gene 5			Gene 1	Gene 2	Gene 3	Gene 4	Gene 5
	values	0.00078	0.51734	0.482075	#NUM!	0.225505		values	#NUM!	0.95149	#NUM!	0.31742	0.00211667		values	0.403	0.494035	0.65341	#NUM!	0.00221333		values	0.46936	#NUM!	0.85836	0.843105	0.159557		values	#NUM!	0.00127	0.76768	0.82759	0.243837		values	0.00082	0.00083	0.00039	0.00041	0.00464		values	#NUM!	0.48112	0.71791	1e-05	0.00229333
	Hill coefficients for inferred GRN #1							Hill coefficients for inferred GRN #2							Hill coefficients for inferred GRN #3							Hill coefficients for inferred GRN #4							Hill coefficients for inferred GRN #5							Hill coefficients for inferred GRN #6							Hill coefficients for inferred GRN #7
		Gene 1	Gene 2	Gene 3	Gene 4	Gene 5			Gene 1	Gene 2	Gene 3	Gene 4	Gene 5			Gene 1	Gene 2	Gene 3	Gene 4	Gene 5			Gene 1	Gene 2	Gene 3	Gene 4	Gene 5			Gene 1	Gene 2	Gene 3	Gene 4	Gene 5			Gene 1	Gene 2	Gene 3	Gene 4	Gene 5			Gene 1	Gene 2	Gene 3	Gene 4	Gene 5
	values	10.0409	10.0484	10.0464	10.0509	9.96434		values	10.0409	10.0484	10.0464	10.0509	9.96434		values	10.0409	10.0484	10.0464	10.0509	9.96434		values	10.0409	10.0484	10.0464	10.0509	9.96434		values	10.0409	10.0484	10.0464	10.0509	9.96434		values	10.0409	10.0484	10.0464	10.0509	9.96434		values	10.0409	10.0484	10.0464	10.0509	9.96434
	Maximal transcription rates for inferred GRN #1							Maximal transcription rates for inferred GRN #2							Maximal transcription rates for inferred GRN #3							Maximal transcription rates for inferred GRN #4							Maximal transcription rates for inferred GRN #5							Maximal transcription rates for inferred GRN #6							Maximal transcription rates for inferred GRN #7
		Gene 1	Gene 2	Gene 3	Gene 4	Gene 5			Gene 1	Gene 2	Gene 3	Gene 4	Gene 5			Gene 1	Gene 2	Gene 3	Gene 4	Gene 5			Gene 1	Gene 2	Gene 3	Gene 4	Gene 5			Gene 1	Gene 2	Gene 3	Gene 4	Gene 5			Gene 1	Gene 2	Gene 3	Gene 4	Gene 5			Gene 1	Gene 2	Gene 3	Gene 4	Gene 5
	values	160.35	197.672	237.769	108.611	338.011		values	160.35	197.672	237.769	108.611	338.011		values	160.35	197.672	237.769	108.611	338.011		values	160.35	197.672	237.769	108.611	338.011		values	160.35	197.672	237.769	108.611	338.011		values	160.35	197.672	237.769	108.611	338.011		values	160.35	197.672	237.769	108.611	338.011
	Translation rates for inferred GRN #1							Translation rates for inferred GRN #2							Translation rates for inferred GRN #3							Translation rates for inferred GRN #4							Translation rates for inferred GRN #5							Translation rates for inferred GRN #6							Translation rates for inferred GRN #7
		Gene 1	Gene 2	Gene 3	Gene 4	Gene 5			Gene 1	Gene 2	Gene 3	Gene 4	Gene 5			Gene 1	Gene 2	Gene 3	Gene 4	Gene 5			Gene 1	Gene 2	Gene 3	Gene 4	Gene 5			Gene 1	Gene 2	Gene 3	Gene 4	Gene 5			Gene 1	Gene 2	Gene 3	Gene 4	Gene 5			Gene 1	Gene 2	Gene 3	Gene 4	Gene 5
	values	2.15247	2.37624	2.48705	2.24299	2.38806		values	2.15247	2.37624	2.48705	2.24299	2.38806		values	2.15247	2.37624	2.48705	2.24299	2.38806		values	2.15247	2.37624	2.48705	2.24299	2.38806		values	2.15247	2.37624	2.48705	2.24299	2.38806		values	2.15247	2.37624	2.48705	2.24299	2.38806		values	2.15247	2.37624	2.48705	2.24299	2.38806
	Degradation rates of mRNA for inferred GRN #1							Degradation rates of mRNA for inferred GRN #2							Degradation rates of mRNA for inferred GRN #3							Degradation rates of mRNA for inferred GRN #4							Degradation rates of mRNA for inferred GRN #5							Degradation rates of mRNA for inferred GRN #6							Degradation rates of mRNA for inferred GRN #7
		Gene 1	Gene 2	Gene 3	Gene 4	Gene 5			Gene 1	Gene 2	Gene 3	Gene 4	Gene 5			Gene 1	Gene 2	Gene 3	Gene 4	Gene 5			Gene 1	Gene 2	Gene 3	Gene 4	Gene 5			Gene 1	Gene 2	Gene 3	Gene 4	Gene 5			Gene 1	Gene 2	Gene 3	Gene 4	Gene 5			Gene 1	Gene 2	Gene 3	Gene 4	Gene 5
	values	0.05	0.0500057	0.0500041	0.050005	0.0500239		values	0.05	0.0500057	0.0500041	0.050005	0.0500239		values	0.05	0.0500057	0.0500041	0.050005	0.0500239		values	0.05	0.0500057	0.0500041	0.050005	0.0500239		values	0.05	0.0500057	0.0500041	0.050005	0.0500239		values	0.05	0.0500057	0.0500041	0.050005	0.0500239		values	0.05	0.0500057	0.0500041	0.050005	0.0500239
	Degradation rates of protein for inferred GRN #1							Degradation rates of protein for inferred GRN #2							Degradation rates of protein for inferred GRN #3							Degradation rates of protein for inferred GRN #4							Degradation rates of protein for inferred GRN #5							Degradation rates of protein for inferred GRN #6							Degradation rates of protein for inferred GRN #7
		Gene 1	Gene 2	Gene 3	Gene 4	Gene 5			Gene 1	Gene 2	Gene 3	Gene 4	Gene 5			Gene 1	Gene 2	Gene 3	Gene 4	Gene 5			Gene 1	Gene 2	Gene 3	Gene 4	Gene 5			Gene 1	Gene 2	Gene 3	Gene 4	Gene 5			Gene 1	Gene 2	Gene 3	Gene 4	Gene 5			Gene 1	Gene 2	Gene 3	Gene 4	Gene 5
	values	2.96494	2.96494	2.96494	2.96494	2.96494		values	2.96494	2.96494	2.96494	2.96494	2.96494		values	2.96494	2.96494	2.96494	2.96494	2.96494		values	2.96494	2.96494	2.96494	2.96494	2.96494		values	2.96494	2.96494	2.96494	2.96494	2.96494		values	2.96494	2.96494	2.96494	2.96494	2.96494		values	2.96494	2.96494	2.96494	2.96494	2.96494
	Minimal transcription rates of protein for inferred GRN #1							Minimal transcription rates of protein for inferred GRN #2							Minimal transcription rates of protein for inferred GRN #3							Minimal transcription rates of protein for inferred GRN #4							Minimal transcription rates of protein for inferred GRN #5							Minimal transcription rates of protein for inferred GRN #6							Minimal transcription rates of protein for inferred GRN #7
		Gene 1	Gene 2	Gene 3	Gene 4	Gene 5			Gene 1	Gene 2	Gene 3	Gene 4	Gene 5			Gene 1	Gene 2	Gene 3	Gene 4	Gene 5			Gene 1	Gene 2	Gene 3	Gene 4	Gene 5			Gene 1	Gene 2	Gene 3	Gene 4	Gene 5			Gene 1	Gene 2	Gene 3	Gene 4	Gene 5			Gene 1	Gene 2	Gene 3	Gene 4	Gene 5
	values	0.85	1.15013	1.35011	0.650065	0		values	0.85	1.15013	1.35011	0.650065	0		values	0.85	1.15013	1.35011	0.650065	0		values	0.85	1.15013	1.35011	0.650065	0		values	0.85	1.15013	1.35011	0.650065	0		values	0.85	1.15013	1.35011	0.650065	0		values	0.85	1.15013	1.35011	0.650065	0
	Protein abundance thresholds producing half occupancy for inferred GRN #1							Protein abundance thresholds producing half occupancy for inferred GRN #2							Protein abundance thresholds producing half occupancy for inferred GRN #3							Protein abundance thresholds producing half occupancy for inferred GRN #4							Protein abundance thresholds producing half occupancy for inferred GRN #5							Protein abundance thresholds producing half occupancy for inferred GRN #6							Protein abundance thresholds producing half occupancy for inferred GRN #7
		Gene 1	Gene 2	Gene 3	Gene 4	Gene 5			Gene 1	Gene 2	Gene 3	Gene 4	Gene 5			Gene 1	Gene 2	Gene 3	Gene 4	Gene 5			Gene 1	Gene 2	Gene 3	Gene 4	Gene 5			Gene 1	Gene 2	Gene 3	Gene 4	Gene 5			Gene 1	Gene 2	Gene 3	Gene 4	Gene 5			Gene 1	Gene 2	Gene 3	Gene 4	Gene 5
	Protein 1	1170.27	1170.27	1170.27	1170.27	1170.27		Protein 1	1170.27	1170.27	1170.27	1170.27	1170.27		Protein 1	1170.27	1170.27	1170.27	1170.27	1170.27		Protein 1	1170.27	1170.27	1170.27	1170.27	1170.27		Protein 1	1170.27	1170.27	1170.27	1170.27	1170.27		Protein 1	1170.27	1170.27	1170.27	1170.27	1170.27		Protein 1	1170.27	1170.27	1170.27	1170.27	1170.27
	Protein 2	1593.27	1593.27	1593.27	1593.27	1593.27		Protein 2	1593.27	1593.27	1593.27	1593.27	1593.27		Protein 2	1593.27	1593.27	1593.27	1593.27	1593.27		Protein 2	1593.27	1593.27	1593.27	1593.27	1593.27		Protein 2	1593.27	1593.27	1593.27	1593.27	1593.27		Protein 2	1593.27	1593.27	1593.27	1593.27	1593.27		Protein 2	1593.27	1593.27	1593.27	1593.27	1593.27
	Protein 3	2005.62	2005.62	2005.62	2005.62	2005.62		Protein 3	2005.62	2005.62	2005.62	2005.62	2005.62		Protein 3	2005.62	2005.62	2005.62	2005.62	2005.62		Protein 3	2005.62	2005.62	2005.62	2005.62	2005.62		Protein 3	2005.62	2005.62	2005.62	2005.62	2005.62		Protein 3	2005.62	2005.62	2005.62	2005.62	2005.62		Protein 3	2005.62	2005.62	2005.62	2005.62	2005.62
	Protein 4	826.482	826.482	826.482	826.482	826.482		Protein 4	826.482	826.482	826.482	826.482	826.482		Protein 4	826.482	826.482	826.482	826.482	826.482		Protein 4	826.482	826.482	826.482	826.482	826.482		Protein 4	826.482	826.482	826.482	826.482	826.482		Protein 4	826.482	826.482	826.482	826.482	826.482		Protein 4	826.482	826.482	826.482	826.482	826.482
	Protein 5	2721.16	2721.16	2721.16	2721.16	2721.16		Protein 5	2721.16	2721.16	2721.16	2721.16	2721.16		Protein 5	2721.16	2721.16	2721.16	2721.16	2721.16		Protein 5	2721.16	2721.16	2721.16	2721.16	2721.16		Protein 5	2721.16	2721.16	2721.16	2721.16	2721.16		Protein 5	2721.16	2721.16	2721.16	2721.16	2721.16		Protein 5	2721.16	2721.16	2721.16	2721.16	2721.16
[truncated: 138 more columns]

## Sheet: GRN_6 no selfregulation results
	Adjacency matrix for inferred GRN #1								Adjacency matrix for inferred GRN #2								Adjacency matrix for inferred GRN #3								Adjacency matrix for inferred GRN #4								Adjacency matrix for inferred GRN #5								Adjacency matrix for inferred GRN #6								Adjacency matrix for inferred GRN #7
		Gene 1	Gene 2	Gene 3	Gene 4	Gene 5	Gene 6			Gene 1	Gene 2	Gene 3	Gene 4	Gene 5	Gene 6			Gene 1	Gene 2	Gene 3	Gene 4	Gene 5	Gene 6			Gene 1	Gene 2	Gene 3	Gene 4	Gene 5	Gene 6			Gene 1	Gene 2	Gene 3	Gene 4	Gene 5	Gene 6			Gene 1	Gene 2	Gene 3	Gene 4	Gene 5	Gene 6
	Gene 1	0	0	0	0	0	0		Gene 1	0	0	0	0	0	0		Gene 1	1	0	0	0	0	0		Gene 1	1	1	0	0	0	0		Gene 1	0	0	0	0	0	0		Gene 1	0	0	0	0	0	0		Gene 1
	Gene 2	0	0	0	0	0	0		Gene 2	0	0	0	0	0	0		Gene 2	0	1	0	0	0	-1		Gene 2	1	-1	0	0	-1	0		Gene 2	1	1	0	0	0	0		Gene 2	1	1	0	0	-1	0		Gene 2
	Gene 3	0	0	0	0	0	0		Gene 3	0	0	0	0	0	0		Gene 3	0	-1	1	0	-1	0		Gene 3	-1	0	1	1	-1	-1		Gene 3	0	-1	1	1	-1	-1		Gene 3	0	1	-1	1	0	-1		Gene 3
	Gene 4	0	0	0	0	0	0		Gene 4	0	0	0	0	0	0		Gene 4	0	0	0	1	0	0		Gene 4	0	-1	0	1	0	0		Gene 4	0	-1	0	0	0	0		Gene 4	1	0	1	0	0	-1		Gene 4
	Gene 5	0	0	0	0	0	0		Gene 5	0	0	0	0	0	0		Gene 5	0	-1	0	0	1	1		Gene 5	0	0	1	-1	1	0		Gene 5	0	-1	0	0	-1	0		Gene 5	0	0	-1	0	1	1		Gene 5
	Gene 6	0	0	0	0	0	0		Gene 6	0	0	0	0	0	0		Gene 6	0	0	0	-1	0	1		Gene 6	-1	-1	-1	0	1	1		Gene 6	0	0	-1	-1	1	1		Gene 6	0	0	0	0	0	1		Gene 6
	Protein coordination matrix for inferred GRN #1								Protein coordination matrix for inferred GRN #2								Protein coordination matrix for inferred GRN #3								Protein coordination matrix for inferred GRN #4								Protein coordination matrix for inferred GRN #5								Protein coordination matrix for inferred GRN #6								Protein coordination matrix for inferred GRN #7
		Gene 1	Gene 2	Gene 3	Gene 4	Gene 5	Gene 6			Gene 1	Gene 2	Gene 3	Gene 4	Gene 5	Gene 6			Gene 1	Gene 2	Gene 3	Gene 4	Gene 5	Gene 6			Gene 1	Gene 2	Gene 3	Gene 4	Gene 5	Gene 6			Gene 1	Gene 2	Gene 3	Gene 4	Gene 5	Gene 6			Gene 1	Gene 2	Gene 3	Gene 4	Gene 5	Gene 6
	Activator Syn/Idp	0	0	0	0	1	1		Activator Syn/Idp	0	1	1	0	1	1		Activator Syn/Idp	0	0	0	0	0	0		Activator Syn/Idp	1	1	0	0	0	1		Activator Syn/Idp	1	0	0	1	1	1		Activator Syn/Idp	0	0	1	1	1	0		Activator Syn/Idp
	Inhibitor Syn/Idp	1	0	0	0	0	1		Inhibitor Syn/Idp	0	1	0	0	1	0		Inhibitor Syn/Idp	0	1	1	0	0	1		Inhibitor Syn/Idp	1	0	0	0	1	0		Inhibitor Syn/Idp	0	1	1	1	0	0		Inhibitor Syn/Idp	1	0	1	1	0	0		Inhibitor Syn/Idp
	f0s for inferred GRN #1								f0s for inferred GRN #2								f0s for inferred GRN #3								f0s for inferred GRN #4								f0s for inferred GRN #5								f0s for inferred GRN #6								f0s for inferred GRN #7
		Gene 1	Gene 2	Gene 3	Gene 4	Gene 5	Gene 6			Gene 1	Gene 2	Gene 3	Gene 4	Gene 5	Gene 6			Gene 1	Gene 2	Gene 3	Gene 4	Gene 5	Gene 6			Gene 1	Gene 2	Gene 3	Gene 4	Gene 5	Gene 6			Gene 1	Gene 2	Gene 3	Gene 4	Gene 5	Gene 6			Gene 1	Gene 2	Gene 3	Gene 4	Gene 5	Gene 6
	values	0.206397	#NUM!	0.28236	0.272305	0.000985	0.31277		values	0.917365	0.241643	0.193055	0.0031375	0.41336	#NUM!		values	0.00067	0.020995	0.000856667	0.00481	0.00167	0.00036		values	0.000685	0.77426	0.00129	0.00441	0.002	0.000445		values	0.00155	0.00111	0.00295	0.00418667	0.00266	0.00054		values	6e-05	0.000835	0.000875	0.002755	0.20261	0.00076		values
	Hill coefficients for inferred GRN #1								Hill coefficients for inferred GRN #2								Hill coefficients for inferred GRN #3								Hill coefficients for inferred GRN #4								Hill coefficients for inferred GRN #5								Hill coefficients for inferred GRN #6								Hill coefficients for inferred GRN #7
		Gene 1	Gene 2	Gene 3	Gene 4	Gene 5	Gene 6			Gene 1	Gene 2	Gene 3	Gene 4	Gene 5	Gene 6			Gene 1	Gene 2	Gene 3	Gene 4	Gene 5	Gene 6			Gene 1	Gene 2	Gene 3	Gene 4	Gene 5	Gene 6			Gene 1	Gene 2	Gene 3	Gene 4	Gene 5	Gene 6			Gene 1	Gene 2	Gene 3	Gene 4	Gene 5	Gene 6
	values	10.0409	10.0484	10.0464	9.96434	10.0542	10.0546		values	10.0409	10.0484	10.0464	9.96434	10.0542	10.0546		values	10.0409	10.0484	10.0464	9.96434	10.0542	10.0546		values	10.0409	10.0484	10.0464	9.96434	10.0542	10.0546		values	10.0409	10.0484	10.0464	9.96434	10.0542	10.0546		values	10.0409	10.0484	10.0464	9.96434	10.0542	10.0546		values
	Maximal transcription rates for inferred GRN #1								Maximal transcription rates for inferred GRN #2								Maximal transcription rates for inferred GRN #3								Maximal transcription rates for inferred GRN #4								Maximal transcription rates for inferred GRN #5								Maximal transcription rates for inferred GRN #6								Maximal transcription rates for inferred GRN #7
		Gene 1	Gene 2	Gene 3	Gene 4	Gene 5	Gene 6			Gene 1	Gene 2	Gene 3	Gene 4	Gene 5	Gene 6			Gene 1	Gene 2	Gene 3	Gene 4	Gene 5	Gene 6			Gene 1	Gene 2	Gene 3	Gene 4	Gene 5	Gene 6			Gene 1	Gene 2	Gene 3	Gene 4	Gene 5	Gene 6			Gene 1	Gene 2	Gene 3	Gene 4	Gene 5	Gene 6
	values	160.35	197.672	237.769	108.611	338.011	248.32		values	160.35	197.672	237.769	108.611	338.011	248.32		values	160.35	197.672	237.769	108.611	338.011	248.32		values	160.35	197.672	237.769	108.611	338.011	248.32		values	160.35	197.672	237.769	108.611	338.011	248.32		values	160.35	197.672	237.769	108.611	338.011	248.32		values
	Translation rates for inferred GRN #1								Translation rates for inferred GRN #2								Translation rates for inferred GRN #3								Translation rates for inferred GRN #4								Translation rates for inferred GRN #5								Translation rates for inferred GRN #6								Translation rates for inferred GRN #7
		Gene 1	Gene 2	Gene 3	Gene 4	Gene 5	Gene 6			Gene 1	Gene 2	Gene 3	Gene 4	Gene 5	Gene 6			Gene 1	Gene 2	Gene 3	Gene 4	Gene 5	Gene 6			Gene 1	Gene 2	Gene 3	Gene 4	Gene 5	Gene 6			Gene 1	Gene 2	Gene 3	Gene 4	Gene 5	Gene 6			Gene 1	Gene 2	Gene 3	Gene 4	Gene 5	Gene 6
	values	2.15247	2.37624	2.48705	2.24299	2.38806	2		values	2.15247	2.37624	2.48705	2.24299	2.38806	2		values	2.15247	2.37624	2.48705	2.24299	2.38806	2		values	2.15247	2.37624	2.48705	2.24299	2.38806	2		values	2.15247	2.37624	2.48705	2.24299	2.38806	2		values	2.15247	2.37624	2.48705	2.24299	2.38806	2		values
	Degradation rates of mRNA for inferred GRN #1								Degradation rates of mRNA for inferred GRN #2								Degradation rates of mRNA for inferred GRN #3								Degradation rates of mRNA for inferred GRN #4								Degradation rates of mRNA for inferred GRN #5								Degradation rates of mRNA for inferred GRN #6								Degradation rates of mRNA for inferred GRN #7
		Gene 1	Gene 2	Gene 3	Gene 4	Gene 5	Gene 6			Gene 1	Gene 2	Gene 3	Gene 4	Gene 5	Gene 6			Gene 1	Gene 2	Gene 3	Gene 4	Gene 5	Gene 6			Gene 1	Gene 2	Gene 3	Gene 4	Gene 5	Gene 6			Gene 1	Gene 2	Gene 3	Gene 4	Gene 5	Gene 6			Gene 1	Gene 2	Gene 3	Gene 4	Gene 5	Gene 6
	values	0.05	0.0500057	0.0500146	0.050005	0.0500091	0.050004		values	0.05	0.0500057	0.0500146	0.050005	0.0500091	0.050004		values	0.05	0.0500057	0.0500146	0.050005	0.0500091	0.050004		values	0.05	0.0500057	0.0500146	0.050005	0.0500091	0.050004		values	0.05	0.0500057	0.0500146	0.050005	0.0500091	0.050004		values	0.05	0.0500057	0.0500146	0.050005	0.0500091	0.050004		values
	Degradation rates of protein for inferred GRN #1								Degradation rates of protein for inferred GRN #2								Degradation rates of protein for inferred GRN #3								Degradation rates of protein for inferred GRN #4								Degradation rates of protein for inferred GRN #5								Degradation rates of protein for inferred GRN #6								Degradation rates of protein for inferred GRN #7
		Gene 1	Gene 2	Gene 3	Gene 4	Gene 5	Gene 6			Gene 1	Gene 2	Gene 3	Gene 4	Gene 5	Gene 6			Gene 1	Gene 2	Gene 3	Gene 4	Gene 5	Gene 6			Gene 1	Gene 2	Gene 3	Gene 4	Gene 5	Gene 6			Gene 1	Gene 2	Gene 3	Gene 4	Gene 5	Gene 6			Gene 1	Gene 2	Gene 3	Gene 4	Gene 5	Gene 6
	values	2.96494	2.96494	2.96494	2.96494	2.96494	2.96494		values	2.96494	2.96494	2.96494	2.96494	2.96494	2.96494		values	2.96494	2.96494	2.96494	2.96494	2.96494	2.96494		values	2.96494	2.96494	2.96494	2.96494	2.96494	2.96494		values	2.96494	2.96494	2.96494	2.96494	2.96494	2.96494		values	2.96494	2.96494	2.96494	2.96494	2.96494	2.96494		values
	Minimal transcription rates of protein for inferred GRN #1								Minimal transcription rates of protein for inferred GRN #2								Minimal transcription rates of protein for inferred GRN #3								Minimal transcription rates of protein for inferred GRN #4								Minimal transcription rates of protein for inferred GRN #5								Minimal transcription rates of protein for inferred GRN #6								Minimal transcription rates of protein for inferred GRN #7
		Gene 1	Gene 2	Gene 3	Gene 4	Gene 5	Gene 6			Gene 1	Gene 2	Gene 3	Gene 4	Gene 5	Gene 6			Gene 1	Gene 2	Gene 3	Gene 4	Gene 5	Gene 6			Gene 1	Gene 2	Gene 3	Gene 4	Gene 5	Gene 6			Gene 1	Gene 2	Gene 3	Gene 4	Gene 5	Gene 6			Gene 1	Gene 2	Gene 3	Gene 4	Gene 5	Gene 6
	values	0.85	1.15013	1.35039	0	2.10038	1.55012		values	0.85	1.15013	1.35039	0	2.10038	1.55012		values	0.85	1.15013	1.35039	0	2.10038	1.55012		values	0.85	1.15013	1.35039	0	2.10038	1.55012		values	0.85	1.15013	1.35039	0	2.10038	1.55012		values	0.85	1.15013	1.35039	0	2.10038	1.55012		values
	Protein abundance thresholds producing half occupancy for inferred GRN #1								Protein abundance thresholds producing half occupancy for inferred GRN #2								Protein abundance thresholds producing half occupancy for inferred GRN #3								Protein abundance thresholds producing half occupancy for inferred GRN #4								Protein abundance thresholds producing half occupancy for inferred GRN #5								Protein abundance thresholds producing half occupancy for inferred GRN #6								Protein abundance thresholds producing half occupancy for inferred GRN #7
		Gene 1	Gene 2	Gene 3	Gene 4	Gene 5	Gene 6			Gene 1	Gene 2	Gene 3	Gene 4	Gene 5	Gene 6			Gene 1	Gene 2	Gene 3	Gene 4	Gene 5	Gene 6			Gene 1	Gene 2	Gene 3	Gene 4	Gene 5	Gene 6			Gene 1	Gene 2	Gene 3	Gene 4	Gene 5	Gene 6			Gene 1	Gene 2	Gene 3	Gene 4	Gene 5	Gene 6
	Protein 1	1170.27	1170.27	1170.27	1170.27	1170.27	1170.27		Protein 1	1685.36	1685.36	1685.36	1685.36	1685.36	1685.36		Protein 1	2738.88	2738.88	2738.88	2738.88	2738.88	2738.88		Protein 1	821.564	821.564	821.564	821.564	821.564	821.564		Protein 1	2005.2	2005.2	2005.2	2005.2	2005.2	2005.2		Protein 1	1593.27	1593.27	1593.27	1593.27	1593.27	1593.27		Protein 1
	Protein 2	1593.27	1593.27	1593.27	1593.27	1593.27	1593.27		Protein 2	1170.27	1170.27	1170.27	1170.27	1170.27	1170.27		Protein 2	1685.36	1685.36	1685.36	1685.36	1685.36	1685.36		Protein 2	2738.88	2738.88	2738.88	2738.88	2738.88	2738.88		Protein 2	821.564	821.564	821.564	821.564	821.564	821.564		Protein 2	2005.2	2005.2	2005.2	2005.2	2005.2	2005.2		Protein 2
	Protein 3	2005.2	2005.2	2005.2	2005.2	2005.2	2005.2		Protein 3	1593.27	1593.27	1593.27	1593.27	1593.27	1593.27		Protein 3	1170.27	1170.27	1170.27	1170.27	1170.27	1170.27		Protein 3	1685.36	1685.36	1685.36	1685.36	1685.36	1685.36		Protein 3	2738.88	2738.88	2738.88	2738.88	2738.88	2738.88		Protein 3	821.564	821.564	821.564	821.564	821.564	821.564		Protein 3
	Protein 4	821.564	821.564	821.564	821.564	821.564	821.564		Protein 4	2005.2	2005.2	2005.2	2005.2	2005.2	2005.2		Protein 4	1593.27	1593.27	1593.27	1593.27	1593.27	1593.27		Protein 4	1170.27	1170.27	1170.27	1170.27	1170.27	1170.27		Protein 4	1685.36	1685.36	1685.36	1685.36	1685.36	1685.36		Protein 4	2738.88	2738.88	2738.88	2738.88	2738.88	2738.88		Protein 4
	Protein 5	2738.88	2738.88	2738.88	2738.88	2738.88	2738.88		Protein 5	821.564	821.564	821.564	821.564	821.564	821.564		Protein 5	2005.2	2005.2	2005.2	2005.2	2005.2	2005.2		Protein 5	1593.27	1593.27	1593.27	1593.27	1593.27	1593.27		Protein 5	1170.27	1170.27	1170.27	1170.27	1170.27	1170.27		Protein 5	1685.36	1685.36	1685.36	1685.36	1685.36	1685.36		Protein 5
	Protein 6	1685.36	1685.36	1685.36	1685.36	1685.36	1685.36		Protein 6	2738.88	2738.88	2738.88	2738.88	2738.88	2738.88		Protein 6	821.564	821.564	821.564	821.564	821.564	821.564		Protein 6	2005.2	2005.2	2005.2	2005.2	2005.2	2005.2		Protein 6	1593.27	1593.27	1593.27	1593.27	1593.27	1593.27		Protein 6	1170.27	1170.27	1170.27	1170.27	1170.27	1170.27		Protein 6
[truncated: 167 more columns]

## Sheet: GRN_7 no selfregulation results
	Adjacency matrix for inferred GRN #1									Adjacency matrix for inferred GRN #2									Adjacency matrix for inferred GRN #3									Adjacency matrix for inferred GRN #4									Adjacency matrix for inferred GRN #5									Adjacency matrix for inferred GRN #6
		Gene 1	Gene 2	Gene 3	Gene 4	Gene 5	Gene 6	Gene 7			Gene 1	Gene 2	Gene 3	Gene 4	Gene 5	Gene 6	Gene 7			Gene 1	Gene 2	Gene 3	Gene 4	Gene 5	Gene 6	Gene 7			Gene 1	Gene 2	Gene 3	Gene 4	Gene 5	Gene 6	Gene 7			Gene 1	Gene 2	Gene 3	Gene 4	Gene 5	Gene 6	Gene 7			Gene 1	Gene 2	Gene 3
	Gene 1	0	0	0	0	0	0	0		Gene 1	0	0	0	0	0	0	0		Gene 1	0	-1	0	0	0	-1	0		Gene 1	1	1	0	-1	0	1	0		Gene 1	0	0	0	0	0	0	0		Gene 1	0	0	-1
	Gene 2	0	0	0	0	0	0	0		Gene 2	0	0	0	0	0	0	0		Gene 2	0	0	0	0	0	0	0		Gene 2	0	-1	0	-1	0	0	-1		Gene 2	0	0	0	0	0	0	0		Gene 2	-1	-1	0
	Gene 3	0	0	0	0	0	0	0		Gene 3	0	0	0	0	0	0	0		Gene 3	0	0	0	1	0	0	0		Gene 3	-1	-1	-1	1	1	1	0		Gene 3	0	0	0	0	0	0	0		Gene 3	0	1	1
	Gene 4	0	0	0	0	0	0	0		Gene 4	0	0	0	0	0	0	0		Gene 4	1	0	1	1	1	0	0		Gene 4	-1	0	0	0	0	-1	0		Gene 4	0	0	0	0	0	0	0		Gene 4	0	-1	0
	Gene 5	0	0	0	0	0	0	0		Gene 5	0	0	0	0	0	0	0		Gene 5	0	0	0	0	0	0	0		Gene 5	0	0	-1	-1	1	0	0		Gene 5	0	0	0	0	0	0	0		Gene 5	0	0	0
	Gene 6	0	0	0	0	0	0	0		Gene 6	0	0	0	0	0	0	0		Gene 6	0	0	0	0	-1	0	0		Gene 6	0	0	0	0	0	-1	1		Gene 6	0	0	0	0	0	0	0		Gene 6	0	0	0
	Gene 7	0	0	0	0	0	0	0		Gene 7	0	0	0	0	0	0	0		Gene 7	0	0	0	0	-1	0	1		Gene 7	0	-1	-1	0	0	0	0		Gene 7	0	0	0	0	0	0	0		Gene 7	1	0	1
	Protein coordination matrix for inferred GRN #1									Protein coordination matrix for inferred GRN #2									Protein coordination matrix for inferred GRN #3									Protein coordination matrix for inferred GRN #4									Protein coordination matrix for inferred GRN #5									Protein coordination matrix for inferred GRN #6
		Gene 1	Gene 2	Gene 3	Gene 4	Gene 5	Gene 6	Gene 7			Gene 1	Gene 2	Gene 3	Gene 4	Gene 5	Gene 6	Gene 7			Gene 1	Gene 2	Gene 3	Gene 4	Gene 5	Gene 6	Gene 7			Gene 1	Gene 2	Gene 3	Gene 4	Gene 5	Gene 6	Gene 7			Gene 1	Gene 2	Gene 3	Gene 4	Gene 5	Gene 6	Gene 7			Gene 1	Gene 2	Gene 3
	Activator Syn/Idp	0	1	1	1	1	0	0		Activator Syn/Idp	0	1	0	0	1	0	1		Activator Syn/Idp	1	1	1	0	1	0	1		Activator Syn/Idp	0	1	1	0	0	1	0		Activator Syn/Idp	0	0	0	1	0	0	1		Activator Syn/Idp	0	1	0
	Inhibitor Syn/Idp	0	1	1	0	0	1	1		Inhibitor Syn/Idp	1	1	1	1	0	1	0		Inhibitor Syn/Idp	0	0	1	0	0	0	1		Inhibitor Syn/Idp	1	1	1	0	0	0	1		Inhibitor Syn/Idp	1	0	1	1	0	0	0		Inhibitor Syn/Idp	0	0	1
	f0s for inferred GRN #1									f0s for inferred GRN #2									f0s for inferred GRN #3									f0s for inferred GRN #4									f0s for inferred GRN #5									f0s for inferred GRN #6
		Gene 1	Gene 2	Gene 3	Gene 4	Gene 5	Gene 6	Gene 7			Gene 1	Gene 2	Gene 3	Gene 4	Gene 5	Gene 6	Gene 7			Gene 1	Gene 2	Gene 3	Gene 4	Gene 5	Gene 6	Gene 7			Gene 1	Gene 2	Gene 3	Gene 4	Gene 5	Gene 6	Gene 7			Gene 1	Gene 2	Gene 3	Gene 4	Gene 5	Gene 6	Gene 7			Gene 1	Gene 2	Gene 3
	values	0.00029	0.44547	#NUM!	0.00131	0.202964	0.200924	0.32705		values	0.17295	0.38369	0.00021	#NUM!	0.183372	0.19869	0.00071		values	0.82523	0.00114	0.00185667	0.00033	0.006885	1e-05	0.000893333		values	6e-05	0.000945	0.0017	0.266353	0.0027425	0.00017	0.320447		values	#NUM!	0.000555	0.169104	0.36992	0.200502	0.481868	0.440475		values	0.000565	0.9784	0.00081
	Hill coefficients for inferred GRN #1									Hill coefficients for inferred GRN #2									Hill coefficients for inferred GRN #3									Hill coefficients for inferred GRN #4									Hill coefficients for inferred GRN #5									Hill coefficients for inferred GRN #6
		Gene 1	Gene 2	Gene 3	Gene 4	Gene 5	Gene 6	Gene 7			Gene 1	Gene 2	Gene 3	Gene 4	Gene 5	Gene 6	Gene 7			Gene 1	Gene 2	Gene 3	Gene 4	Gene 5	Gene 6	Gene 7			Gene 1	Gene 2	Gene 3	Gene 4	Gene 5	Gene 6	Gene 7			Gene 1	Gene 2	Gene 3	Gene 4	Gene 5	Gene 6	Gene 7			Gene 1	Gene 2	Gene 3
	values	10.041	10.0484	10.0464	10.0509	9.96434	10.0546	10.0528		values	10.041	10.0484	10.0464	10.0509	9.96434	10.0546	10.0528		values	10.041	10.0484	10.0464	10.0509	9.96434	10.0546	10.0528		values	10.041	10.0484	10.0464	10.0509	9.96434	10.0546	10.0528		values	10.041	10.0484	10.0464	10.0509	9.96434	10.0546	10.0528		values	10.041	10.0484	10.0464
	Maximal transcription rates for inferred GRN #1									Maximal transcription rates for inferred GRN #2									Maximal transcription rates for inferred GRN #3									Maximal transcription rates for inferred GRN #4									Maximal transcription rates for inferred GRN #5									Maximal transcription rates for inferred GRN #6
		Gene 1	Gene 2	Gene 3	Gene 4	Gene 5	Gene 6	Gene 7			Gene 1	Gene 2	Gene 3	Gene 4	Gene 5	Gene 6	Gene 7			Gene 1	Gene 2	Gene 3	Gene 4	Gene 5	Gene 6	Gene 7			Gene 1	Gene 2	Gene 3	Gene 4	Gene 5	Gene 6	Gene 7			Gene 1	Gene 2	Gene 3	Gene 4	Gene 5	Gene 6	Gene 7			Gene 1	Gene 2	Gene 3
	values	160.337	197.656	237.75	108.602	337.984	248.3	310.669		values	160.337	197.656	237.75	108.602	337.984	248.3	310.669		values	160.337	197.656	237.75	108.602	337.984	248.3	310.669		values	160.337	197.656	237.75	108.602	337.984	248.3	310.669		values	160.337	197.656	237.75	108.602	337.984	248.3	310.669		values	160.337	197.656	237.75
	Translation rates for inferred GRN #1									Translation rates for inferred GRN #2									Translation rates for inferred GRN #3									Translation rates for inferred GRN #4									Translation rates for inferred GRN #5									Translation rates for inferred GRN #6
		Gene 1	Gene 2	Gene 3	Gene 4	Gene 5	Gene 6	Gene 7			Gene 1	Gene 2	Gene 3	Gene 4	Gene 5	Gene 6	Gene 7			Gene 1	Gene 2	Gene 3	Gene 4	Gene 5	Gene 6	Gene 7			Gene 1	Gene 2	Gene 3	Gene 4	Gene 5	Gene 6	Gene 7			Gene 1	Gene 2	Gene 3	Gene 4	Gene 5	Gene 6	Gene 7			Gene 1	Gene 2	Gene 3
	values	2.15247	2.37624	2.48705	2.24299	2.38806	2	2.27488		values	2.15247	2.37624	2.48705	2.24299	2.38806	2	2.27488		values	2.15247	2.37624	2.48705	2.24299	2.38806	2	2.27488		values	2.15247	2.37624	2.48705	2.24299	2.38806	2	2.27488		values	2.15247	2.37624	2.48705	2.24299	2.38806	2	2.27488		values	2.15247	2.37624	2.48705
	Degradation rates of mRNA for inferred GRN #1									Degradation rates of mRNA for inferred GRN #2									Degradation rates of mRNA for inferred GRN #3									Degradation rates of mRNA for inferred GRN #4									Degradation rates of mRNA for inferred GRN #5									Degradation rates of mRNA for inferred GRN #6
		Gene 1	Gene 2	Gene 3	Gene 4	Gene 5	Gene 6	Gene 7			Gene 1	Gene 2	Gene 3	Gene 4	Gene 5	Gene 6	Gene 7			Gene 1	Gene 2	Gene 3	Gene 4	Gene 5	Gene 6	Gene 7			Gene 1	Gene 2	Gene 3	Gene 4	Gene 5	Gene 6	Gene 7			Gene 1	Gene 2	Gene 3	Gene 4	Gene 5	Gene 6	Gene 7			Gene 1	Gene 2	Gene 3
	values	0.0500115	0.0500016	0.05	0.0500009	0.0500124	0.05001	0.050003		values	0.0500115	0.0500016	0.05	0.0500009	0.0500124	0.05001	0.050003		values	0.0500115	0.0500016	0.05	0.0500009	0.0500124	0.05001	0.050003		values	0.0500115	0.0500016	0.05	0.0500009	0.0500124	0.05001	0.050003		values	0.0500115	0.0500016	0.05	0.0500009	0.0500124	0.05001	0.050003		values	0.0500115	0.0500016	0.05
	Degradation rates of protein for inferred GRN #1									Degradation rates of protein for inferred GRN #2									Degradation rates of protein for inferred GRN #3									Degradation rates of protein for inferred GRN #4									Degradation rates of protein for inferred GRN #5									Degradation rates of protein for inferred GRN #6
		Gene 1	Gene 2	Gene 3	Gene 4	Gene 5	Gene 6	Gene 7			Gene 1	Gene 2	Gene 3	Gene 4	Gene 5	Gene 6	Gene 7			Gene 1	Gene 2	Gene 3	Gene 4	Gene 5	Gene 6	Gene 7			Gene 1	Gene 2	Gene 3	Gene 4	Gene 5	Gene 6	Gene 7			Gene 1	Gene 2	Gene 3	Gene 4	Gene 5	Gene 6	Gene 7			Gene 1	Gene 2	Gene 3
	values	2.9647	2.9647	2.9647	2.9647	2.9647	2.9647	2.9647		values	2.9647	2.9647	2.9647	2.9647	2.9647	2.9647	2.9647		values	2.9647	2.9647	2.9647	2.9647	2.9647	2.9647	2.9647		values	2.9647	2.9647	2.9647	2.9647	2.9647	2.9647	2.9647		values	2.9647	2.9647	2.9647	2.9647	2.9647	2.9647	2.9647		values	2.9647	2.9647	2.9647
	Minimal transcription rates of protein for inferred GRN #1									Minimal transcription rates of protein for inferred GRN #2									Minimal transcription rates of protein for inferred GRN #3									Minimal transcription rates of protein for inferred GRN #4									Minimal transcription rates of protein for inferred GRN #5									Minimal transcription rates of protein for inferred GRN #6
		Gene 1	Gene 2	Gene 3	Gene 4	Gene 5	Gene 6	Gene 7			Gene 1	Gene 2	Gene 3	Gene 4	Gene 5	Gene 6	Gene 7			Gene 1	Gene 2	Gene 3	Gene 4	Gene 5	Gene 6	Gene 7			Gene 1	Gene 2	Gene 3	Gene 4	Gene 5	Gene 6	Gene 7			Gene 1	Gene 2	Gene 3	Gene 4	Gene 5	Gene 6	Gene 7			Gene 1	Gene 2	Gene 3
	values	0.850196	1.15004	1.35	0.650012	0	1.55031	1.90011		values	0.850196	1.15004	1.35	0.650012	0	1.55031	1.90011		values	0.850196	1.15004	1.35	0.650012	0	1.55031	1.90011		values	0.850196	1.15004	1.35	0.650012	0	1.55031	1.90011		values	0.850196	1.15004	1.35	0.650012	0	1.55031	1.90011		values	0.850196	1.15004	1.35
	Protein abundance thresholds producing half occupancy for inferred GRN #1									Protein abundance thresholds producing half occupancy for inferred GRN #2									Protein abundance thresholds producing half occupancy for inferred GRN #3									Protein abundance thresholds producing half occupancy for inferred GRN #4									Protein abundance thresholds producing half occupancy for inferred GRN #5									Protein abundance thresholds producing half occupancy for inferred GRN #6
		Gene 1	Gene 2	Gene 3	Gene 4	Gene 5	Gene 6	Gene 7			Gene 1	Gene 2	Gene 3	Gene 4	Gene 5	Gene 6	Gene 7			Gene 1	Gene 2	Gene 3	Gene 4	Gene 5	Gene 6	Gene 7			Gene 1	Gene 2	Gene 3	Gene 4	Gene 5	Gene 6	Gene 7			Gene 1	Gene 2	Gene 3	Gene 4	Gene 5	Gene 6	Gene 7			Gene 1	Gene 2	Gene 3
	Protein 1	1170	1170	1170	1170	1170	1170	1170		Protein 1	1685.16	1685.16	1685.16	1685.16	1685.16	1685.16	1685.16		Protein 1	826.549	826.549	826.549	826.549	826.549	826.549	826.549		Protein 1	1593.4	1593.4	1593.4	1593.4	1593.4	1593.4	1593.4		Protein 1	2398.27	2398.27	2398.27	2398.27	2398.27	2398.27	2398.27		Protein 1	2721.78	2721.78	2721.78
	Protein 2	1593.4	1593.4	1593.4	1593.4	1593.4	1593.4	1593.4		Protein 2	2398.27	2398.27	2398.27	2398.27	2398.27	2398.27	2398.27		Protein 2	2721.78	2721.78	2721.78	2721.78	2721.78	2721.78	2721.78		Protein 2	2005.78	2005.78	2005.78	2005.78	2005.78	2005.78	2005.78		Protein 2	1170	1170	1170	1170	1170	1170	1170		Protein 2	1685.16	1685.16	1685.16
	Protein 3	2005.78	2005.78	2005.78	2005.78	2005.78	2005.78	2005.78		Protein 3	1170	1170	1170	1170	1170	1170	1170		Protein 3	1685.16	1685.16	1685.16	1685.16	1685.16	1685.16	1685.16		Protein 3	826.549	826.549	826.549	826.549	826.549	826.549	826.549		Protein 3	1593.4	1593.4	1593.4	1593.4	1593.4	1593.4	1593.4		Protein 3	2398.27	2398.27	2398.27
	Protein 4	826.549	826.549	826.549	826.549	826.549	826.549	826.549		Protein 4	1593.4	1593.4	1593.4	1593.4	1593.4	1593.4	1593.4		Protein 4	2398.27	2398.27	2398.27	2398.27	2398.27	2398.27	2398.27		Protein 4	2721.78	2721.78	2721.78	2721.78	2721.78	2721.78	2721.78		Protein 4	2005.78	2005.78	2005.78	2005.78	2005.78	2005.78	2005.78		Protein 4	1170	1170	1170
	Protein 5	2721.78	2721.78	2721.78	2721.78	2721.78	2721.78	2721.78		Protein 5	2005.78	2005.78	2005.78	2005.78	2005.78	2005.78	2005.78		Protein 5	1170	1170	1170	1170	1170	1170	1170		Protein 5	1685.16	1685.16	1685.16	1685.16	1685.16	1685.16	1685.16		Protein 5	826.549	826.549	826.549	826.549	826.549	826.549	826.549		Protein 5	1593.4	1593.4	1593.4
	Protein 6	1685.16	1685.16	1685.16	1685.16	1685.16	1685.16	1685.16		Protein 6	826.549	826.549	826.549	826.549	826.549	826.549	826.549		Protein 6	1593.4	1593.4	1593.4	1593.4	1593.4	1593.4	1593.4		Protein 6	2398.27	2398.27	2398.27	2398.27	2398.27	2398.27	2398.27		Protein 6	2721.78	2721.78	2721.78	2721.78	2721.78	2721.78	2721.78		Protein 6	2005.78	2005.78	2005.78
	Protein 7	2398.27	2398.27	2398.27	2398.27	2398.27	2398.27	2398.27		Protein 7	2721.78	2721.78	2721.78	2721.78	2721.78	2721.78	2721.78		Protein 7	2005.78	2005.78	2005.78	2005.78	2005.78	2005.78	2005.78		Protein 7	1170	1170	1170	1170	1170	1170	1170		Protein 7	1685.16	1685.16	1685.16	1685.16	1685.16	1685.16	1685.16		Protein 7	826.549	826.549	826.549
[truncated: 196 more columns]

[truncated: 25 more sheets: GRN_8 no selfregulation results, GRN_9 no selfregulation results, S. cerevisiae test results, C. albicans directed GRNs, C. albicans fully trained GRNs, C.albicans WT leftout R1, C.albicans WT leftout R2, C.albicans WOR1 leftout R1, C.albicans WOR1 leftout R2, C.albicans WOR2 leftout R1, C.albicans WOR2 leftout R2, C.albicans WOR3 leftout R1, C.albicans WOR3 leftout R2, C.albicans WOR4 leftout R1, C.albicans WOR4 leftout R2, C.albicans EFG1 leftout R1, C.albicans EFG1 leftout R2, C.albicans AHR1 leftout R1, C.albicans AHR1 leftout R2, C.albicans CZF1 leftout R1 …]
